# Supplementary material for: Calcium(ii)-catalyzed enantioselective conjugate additions of amines
Source: Chem Sci. 2018 Jan 10;9(6):1634–9. doi: 10.1039/c7sc05205g (PMC5887857; doi:10.1039/c7sc05205g)
Supplement: Supplementary file 2 [file SC-009-C7SC05205G-s002.cif]

# Electronic Supplementary Material (ESI) for Chemical Science.
# This journal is © The Royal Society of Chemistry 2017

####################################################################### 
# 
# This file contains crystal structure data downloaded from the 
# Cambridge Structural Database (CSD) hosted by the Cambridge 
# Crystallographic Data Centre (CCDC).
# 
# Full information about CCDC data access policies and citation 
# guidelines are available at http://www.ccdc.cam.ac.uk/access/V1 
# 
# Audit and citation data items may have been added by the CCDC. 
# Please retain this information to preserve the provenance of 
# this file and to allow appropriate attribution of the data. 
# 
#######################################################################

data_xrd_0818abeu
_database_code_depnum_ccdc_archive 'CCDC 1531265'
_audit_update_record             
;
2017-02-06 deposited with the CCDC.
2017-12-18 downloaded from the CCDC.
;
_audit_creation_date             2016-11-21
_audit_creation_method           
;
Olex2 1.2
(compiled Nov  7 2016 13:22:42 for OlexSys, GUI svn.r5261)
;
_chemical_name_common            ?
_chemical_name_systematic        ?
_chemical_formula_moiety         'C144 H99 Ca2 O22 P3, C48 H28 O4 P, 3(H2 O)'
_chemical_formula_sum            'C192 H133 Ca2 O29 P4'
_chemical_formula_weight         3108.02
_chemical_absolute_configuration ad
_chemical_melting_point          ?
loop_
_atom_type_symbol
_atom_type_description
_atom_type_scat_dispersion_real
_atom_type_scat_dispersion_imag
_atom_type_scat_source
C C 0.0181 0.0091 'International Tables Vol C Tables 4.2.6.8 and 6.1.1.4'
H H 0.0000 0.0000 'International Tables Vol C Tables 4.2.6.8 and 6.1.1.4'
Ca Ca 0.3641 1.2855 'International Tables Vol C Tables 4.2.6.8 and 6.1.1.4'
O O 0.0492 0.0322 'International Tables Vol C Tables 4.2.6.8 and 6.1.1.4'
P P 0.2955 0.4335 'International Tables Vol C Tables 4.2.6.8 and 6.1.1.4'

_shelx_space_group_comment       
;
The symmetry employed for this shelxl refinement is uniquely defined
by the following loop, which should always be used as a source of
symmetry information in preference to the above space-group names.
They are only intended as comments.
;
_space_group_crystal_system      orthorhombic
_space_group_IT_number           19
_space_group_name_H-M_alt        'P 21 21 21'
_space_group_name_Hall           'P 2ac 2ab'
loop_
_space_group_symop_operation_xyz
'x, y, z'
'-x+1/2, -y, z+1/2'
'-x, y+1/2, -z+1/2'
'x+1/2, -y+1/2, -z'

_cell_length_a                   13.7157(4)
_cell_length_b                   21.3880(7)
_cell_length_c                   65.483(2)
_cell_angle_alpha                90
_cell_angle_beta                 90
_cell_angle_gamma                90
_cell_volume                     19209.6(11)
_cell_formula_units_Z            4
_cell_measurement_reflns_used    6897
_cell_measurement_temperature    100(2)
_cell_measurement_theta_max      63.71
_cell_measurement_theta_min      2.47
_shelx_estimated_absorpt_T_max   0.961
_shelx_estimated_absorpt_T_min   0.538
_exptl_absorpt_coefficient_mu    1.339
_exptl_absorpt_correction_T_max  0.7524
_exptl_absorpt_correction_T_min  0.6249
_exptl_absorpt_correction_type   multi-scan
_exptl_absorpt_process_details   
;
SADABS-2014/5 (Bruker,2014) was used for absorption correction.
wR2(int) was 0.0852 before and 0.0613 after correction.
The Ratio of minimum to maximum transmission is 0.8305.
The \l/2 correction factor is Not present.
;
_exptl_absorpt_special_details   ?
_exptl_crystal_colour            colourless
_exptl_crystal_colour_primary    colourless
_exptl_crystal_density_diffrn    1.075
_exptl_crystal_density_meas      ?
_exptl_crystal_density_method    ?
_exptl_crystal_description       needle
_exptl_crystal_F_000             6468
_exptl_crystal_size_max          0.528
_exptl_crystal_size_mid          0.036
_exptl_crystal_size_min          0.03
_exptl_transmission_factor_max   ?
_exptl_transmission_factor_min   ?
_diffrn_reflns_av_R_equivalents  0.0898
_diffrn_reflns_av_unetI/netI     0.1338
_diffrn_reflns_Laue_measured_fraction_full 0.996
_diffrn_reflns_Laue_measured_fraction_max 0.996
_diffrn_reflns_limit_h_max       13
_diffrn_reflns_limit_h_min       -15
_diffrn_reflns_limit_k_max       21
_diffrn_reflns_limit_k_min       -24
_diffrn_reflns_limit_l_max       73
_diffrn_reflns_limit_l_min       -76
_diffrn_reflns_number            57991
_diffrn_reflns_point_group_measured_fraction_full 0.983
_diffrn_reflns_point_group_measured_fraction_max 0.983
_diffrn_reflns_theta_full        63.725
_diffrn_reflns_theta_max         63.725
_diffrn_reflns_theta_min         2.467
_diffrn_ambient_temperature      99.99
_diffrn_detector_area_resol_mean ?
_diffrn_measured_fraction_theta_full 0.996
_diffrn_measured_fraction_theta_max 0.996
_diffrn_measurement_device_type  'Bruker APEX-II CCD'
_diffrn_measurement_method       '\f and \w scans'
_diffrn_radiation_type           CuK\a
_diffrn_radiation_wavelength     1.54178
_diffrn_source                   ?
_diffrn_standards_number         0
_reflns_Friedel_coverage         0.820
_reflns_Friedel_fraction_full    0.968
_reflns_Friedel_fraction_max     0.968
_reflns_number_gt                20787
_reflns_number_total             31133
_reflns_special_details          
;
 Reflections were merged by SHELXL according to the crystal
 class for the calculation of statistics and refinement.
 
 _reflns_Friedel_fraction is defined as the number of unique
 Friedel pairs measured divided by the number that would be
 possible theoretically, ignoring centric projections and
 systematic absences.
;
_reflns_threshold_expression     'I > 2\s(I)'
_computing_cell_refinement       'SAINT v8.37A (Bruker, 2015)'
_computing_data_collection       ?
_computing_data_reduction        'SAINT v8.37A (Bruker, 2015)'
_computing_molecular_graphics    'Olex2 (Dolomanov et al., 2009)'
_computing_publication_material  'Olex2 (Dolomanov et al., 2009)'
_computing_structure_refinement  'ShelXL (Sheldrick, 2015)'
_computing_structure_solution    'ShelXT (Sheldrick, 2015)'
_refine_diff_density_max         0.260
_refine_diff_density_min         -0.306
_refine_diff_density_rms         0.054
_refine_ls_abs_structure_details 
;
 Flack x determined using 6354 quotients [(I+)-(I-)]/[(I+)+(I-)]
 (Parsons, Flack and Wagner, Acta Cryst. B69 (2013) 249-259).
;
_refine_ls_abs_structure_Flack   0.026(10)
_refine_ls_extinction_coef       .
_refine_ls_extinction_method     none
_refine_ls_goodness_of_fit_ref   0.928
_refine_ls_hydrogen_treatment    mixed
_refine_ls_matrix_type           full
_refine_ls_number_parameters     2078
_refine_ls_number_reflns         31133
_refine_ls_number_restraints     0
_refine_ls_R_factor_all          0.0928
_refine_ls_R_factor_gt           0.0630
_refine_ls_restrained_S_all      0.928
_refine_ls_shift/su_max          0.001
_refine_ls_shift/su_mean         0.000
_refine_ls_structure_factor_coef Fsqd
_refine_ls_weighting_details     
'w=1/[\s^2^(Fo^2^)+(0.0478P)^2^] where P=(Fo^2^+2Fc^2^)/3'
_refine_ls_weighting_scheme      calc
_refine_ls_wR_factor_gt          0.1295
_refine_ls_wR_factor_ref         0.1434
_refine_special_details          
'Disordered toluene molecules were excluded using the PLATON Squeeze program to provide a clear view of the chemical structure., SQUEEZE'
_olex2_refinement_description    
;
1. Fixed Uiso
 At 1.2 times of:
  All C(H) groups
 At 1.5 times of:
  All O(H,H) groups
2.a Free rotating group:
 O1(H1AA,H2AA), O2(H3AA,H4AA), O3(H5AA,H6AA)
2.b Rotating group:
 O2L(H2LA,H2LB), O3L(H3LA,H3LB), O5L(H5LA,H5LB), O6L(H6LA,H6LB), O10L(H10A,H10B)
2.c Aromatic/amide H refined with riding coordinates:
 C3A(H3A), C3B(H3B), C3C(H3C), C5A(H5A), C5B(H5B), C5C(H5C), C6A(H6A),
 C6B(H6B), C6C(H6C), C7A(H7A), C7B(H7B), C7C(H7C), C8A(H8A), C8B(H8B), C8C(H8C),
  C13A(H13A), C13B(H13B), C13C(H13C), C14A(H14A), C14B(H14B), C14C(H14C),
 C15A(H15A), C15B(H15B), C15C(H15C), C16A(H16A), C16B(H16B), C16C(H16C),
 C19A(H19A), C19B(H19B), C19C(H19C), C20A(H20A), C20B(H20B), C20C(H20C),
 C21A(H21A), C21B(H21B), C21C(H21C), C22A(H22A), C22B(H22B), C22C(H22C),
 C24A(H24A), C24B(H24B), C24C(H24C), C27A(H27A), C27B(H27B), C27C(H27C),
 C29A(H29A), C29B(H29B), C29C(H29C), C30A(H30A), C30B(H30B), C30C(H30C),
 C31A(H31A), C31B(H31B), C31C(H31C), C32A(H32A), C32B(H32B), C32C(H32C),
 C37A(H37A), C37B(H37B), C37C(H37C), C38A(H38A), C38B(H38B), C38C(H38C),
 C39A(H39A), C39B(H39B), C39C(H39C), C40A(H40A), C40B(H40B), C40C(H40C),
 C43A(H43A), C43B(H43B), C43C(H43C), C44A(H44A), C44B(H44B), C44C(H44C),
 C45A(H45A), C45B(H45B), C45C(H45C), C46A(H46A), C46B(H46B), C46C(H46C),
 C48A(H48A), C48B(H48B), C48C(H48C), C3D(H), C5D(HA), C6D(HB), C7D(HC), C8D(HD),
  C13D(HE), C14D(HF), C15D(HG), C16D(HH), C19D(HI), C20D(HJ), C21D(HK),
 C22D(HL), C24D(HM), C27D(HN), C29D(HO), C30D(HP), C31D(HQ), C32D(HR), C37D(HS),
  C38D(HT), C39D(HU), C40D(HV), C43D(HW), C44D(HX), C45D(HY), C46D(HZ),
 C48D(H0AA)
;
_atom_sites_solution_hydrogens   mixed
_atom_sites_solution_primary     dual
_atom_sites_solution_secondary   ?
loop_
_atom_site_label
_atom_site_type_symbol
_atom_site_fract_x
_atom_site_fract_y
_atom_site_fract_z
_atom_site_U_iso_or_equiv
_atom_site_adp_type
_atom_site_occupancy
_atom_site_site_symmetry_order
_atom_site_calc_flag
_atom_site_refinement_flags_posn
_atom_site_refinement_flags_adp
_atom_site_refinement_flags_occupancy
_atom_site_disorder_assembly
_atom_site_disorder_group
Ca1 Ca 0.55416(10) 0.41763(6) 0.63220(2) 0.0332(3) Uani 1 1 d . . . . .
Ca2 Ca 0.19907(9) 0.42397(6) 0.59938(2) 0.0327(3) Uani 1 1 d . . . . .
P1A P 0.71299(12) 0.45101(8) 0.67256(3) 0.0317(4) Uani 1 1 d . . . . .
P1B P 0.39860(12) 0.53400(8) 0.60637(3) 0.0310(4) Uani 1 1 d . . . . .
P1C P 0.02145(12) 0.39149(8) 0.56114(3) 0.0296(3) Uani 1 1 d . . . . .
O1A O 0.7656(3) 0.5104(2) 0.68342(7) 0.0311(10) Uani 1 1 d . . . . .
O1B O 0.4814(3) 0.5624(2) 0.59146(7) 0.0303(10) Uani 1 1 d . . . . .
O1C O 0.0377(3) 0.3318(2) 0.54632(7) 0.0296(9) Uani 1 1 d . . . . .
O1L O 0.7168(5) 0.3754(3) 0.62839(10) 0.0586(15) Uani 1 1 d . . . . .
H1L H 0.685(5) 0.344(3) 0.6375(11) 0.022(16) Uiso 1 1 d . . . . .
O2A O 0.6545(3) 0.4195(2) 0.69116(7) 0.0312(10) Uani 1 1 d . . . . .
O2B O 0.3468(3) 0.5961(2) 0.61498(7) 0.0321(10) Uani 1 1 d . . . . .
O2C O -0.0290(3) 0.44297(19) 0.54649(7) 0.0278(9) Uani 1 1 d . . . . .
O2L O 0.5735(4) 0.3171(3) 0.65048(10) 0.0594(15) Uani 1 1 d . . . . .
H2LA H 0.622981 0.295298 0.645203 0.089 Uiso 1 1 d GR . . . .
H2LB H 0.519381 0.294226 0.649331 0.089 Uiso 1 1 d GR . . . .
O3A O 0.7949(3) 0.4108(2) 0.66534(7) 0.0361(10) Uani 1 1 d . . . . .
O3B O 0.4528(4) 0.5004(2) 0.62261(7) 0.0349(10) Uani 1 1 d . . . . .
O3C O -0.0541(3) 0.3775(2) 0.57688(7) 0.0306(10) Uani 1 1 d . . . . .
O3L O 0.6132(4) 0.4497(3) 0.59879(9) 0.0498(13) Uani 1 1 d . . . . .
H3LA H 0.677307 0.461177 0.599381 0.075 Uiso 1 1 d GR . . . .
H3LB H 0.579392 0.483304 0.593820 0.075 Uiso 1 1 d GR . . . .
O4A O 0.6353(3) 0.4711(2) 0.65781(7) 0.0347(10) Uani 1 1 d . . . . .
O4B O 0.3221(3) 0.5022(2) 0.59437(8) 0.0385(11) Uani 1 1 d . . . . .
O4C O 0.1204(3) 0.4113(2) 0.56787(7) 0.0347(10) Uani 1 1 d . . . . .
O4L O 0.4199(5) 0.4042(3) 0.65656(9) 0.0551(14) Uani 1 1 d . . . . .
H4L H 0.475(5) 0.384(3) 0.6638(9) 0.011(14) Uiso 1 1 d . . . . .
O5L O 0.4479(4) 0.3480(3) 0.61521(10) 0.0549(15) Uani 1 1 d . . . . .
H5LA H 0.412427 0.326726 0.624184 0.082 Uiso 1 1 d GR . . . .
H5LB H 0.481770 0.320908 0.607732 0.082 Uiso 1 1 d GR . . . .
O6L O 0.3412(4) 0.3859(3) 0.57803(9) 0.0495(13) Uani 1 1 d . . . . .
H6LA H 0.348268 0.409950 0.567149 0.074 Uiso 1 1 d GR . . . .
H6LB H 0.330801 0.347028 0.573996 0.074 Uiso 1 1 d GR . . . .
O7L O 0.2300(4) 0.3140(3) 0.60692(10) 0.0544(14) Uani 1 1 d . . . . .
H7L H 0.208(12) 0.282(8) 0.617(3) 0.16(7) Uiso 1 1 d . . . . .
O8L O 0.0474(4) 0.3863(3) 0.61291(9) 0.0470(12) Uani 1 1 d . . . . .
H8L H 0.010(8) 0.373(5) 0.6014(19) 0.08(3) Uiso 1 1 d . . . . .
O9L O 0.1164(4) 0.5199(3) 0.60468(11) 0.0596(16) Uani 1 1 d . . . . .
H9L H 0.074(4) 0.495(3) 0.6156(9) 0.009(13) Uiso 1 1 d . . . . .
O10L O 0.2496(4) 0.4397(3) 0.63306(9) 0.0606(16) Uani 1 1 d . . . . .
H10A H 0.316684 0.450806 0.634353 0.091 Uiso 1 1 d GR . . . .
H10B H 0.242526 0.403297 0.641197 0.091 Uiso 1 1 d GR . . . .
C1A C 0.7082(5) 0.5488(3) 0.69577(10) 0.0310(14) Uani 1 1 d . . . . .
C1B C 0.4596(5) 0.6144(3) 0.57924(11) 0.0324(15) Uani 1 1 d . . . . .
C1C C -0.0437(5) 0.3115(3) 0.53505(10) 0.0293(14) Uani 1 1 d . . . . .
C2A C 0.6873(5) 0.6098(3) 0.68823(11) 0.0361(16) Uani 1 1 d . . . . .
C2B C 0.4505(5) 0.6034(3) 0.55770(11) 0.0347(15) Uani 1 1 d . . . . .
C2C C -0.0912(5) 0.2549(3) 0.54065(10) 0.0306(14) Uani 1 1 d . . . . .
C3A C 0.6257(5) 0.6452(3) 0.70012(12) 0.0370(16) Uani 1 1 d . . . . .
H3A H 0.609378 0.686155 0.695624 0.044 Uiso 1 1 calc R . . . .
C3B C 0.4308(5) 0.6533(3) 0.54577(10) 0.0333(15) Uani 1 1 d . . . . .
H3B H 0.426326 0.646869 0.531446 0.040 Uiso 1 1 calc R . . . .
C3C C -0.1769(5) 0.2427(3) 0.53070(10) 0.0312(14) Uani 1 1 d . . . . .
H3C H -0.212742 0.206457 0.534486 0.037 Uiso 1 1 calc R . . . .
C4A C 0.5862(5) 0.6239(3) 0.71842(11) 0.0338(15) Uani 1 1 d . . . . .
C4B C 0.4164(5) 0.7140(3) 0.55325(10) 0.0309(15) Uani 1 1 d . . . . .
C4C C -0.2150(5) 0.2815(3) 0.51495(10) 0.0310(14) Uani 1 1 d . . . . .
C5A C 0.5190(6) 0.6611(3) 0.72929(13) 0.0437(18) Uani 1 1 d . . . . .
H5A H 0.500731 0.700872 0.724075 0.052 Uiso 1 1 calc R . . . .
C5B C 0.3921(5) 0.7647(3) 0.54065(11) 0.0395(17) Uani 1 1 d . . . . .
H5B H 0.386785 0.758197 0.526338 0.047 Uiso 1 1 calc R . . . .
C5C C -0.3064(5) 0.2681(3) 0.50537(11) 0.0348(15) Uani 1 1 d . . . . .
H5C H -0.343653 0.233299 0.509857 0.042 Uiso 1 1 calc R . . . .
C6A C 0.4795(6) 0.6401(4) 0.74755(14) 0.0489(19) Uani 1 1 d . . . . .
H6A H 0.433951 0.665547 0.754652 0.059 Uiso 1 1 calc R . . . .
C6B C 0.3759(6) 0.8225(3) 0.54820(12) 0.0422(17) Uani 1 1 d . . . . .
H6B H 0.361714 0.856240 0.539242 0.051 Uiso 1 1 calc R . . . .
C6C C -0.3402(5) 0.3040(3) 0.49015(12) 0.0387(17) Uani 1 1 d . . . . .
H6C H -0.400063 0.293678 0.483681 0.046 Uiso 1 1 calc R . . . .
C7A C 0.5058(5) 0.5818(4) 0.75565(12) 0.0447(18) Uani 1 1 d . . . . .
H7A H 0.479166 0.567566 0.768207 0.054 Uiso 1 1 calc R . . . .
C7B C 0.3802(6) 0.8326(3) 0.56962(13) 0.0429(18) Uani 1 1 d . . . . .
H7B H 0.366605 0.872770 0.575095 0.051 Uiso 1 1 calc R . . . .
C7C C -0.2870(5) 0.3575(3) 0.48362(12) 0.0386(16) Uani 1 1 d . . . . .
H7C H -0.312885 0.383728 0.473247 0.046 Uiso 1 1 calc R . . . .
C8A C 0.5716(5) 0.5455(4) 0.74490(12) 0.0435(17) Uani 1 1 d . . . . .
H8A H 0.589488 0.505863 0.750300 0.052 Uiso 1 1 calc R . . . .
C8B C 0.4037(5) 0.7848(3) 0.58219(11) 0.0350(15) Uani 1 1 d . . . . .
H8B H 0.407298 0.792619 0.596449 0.042 Uiso 1 1 calc R . . . .
C8C C -0.1976(5) 0.3715(3) 0.49231(11) 0.0370(16) Uani 1 1 d . . . . .
H8C H -0.160878 0.406165 0.487470 0.044 Uiso 1 1 calc R . . . .
C9A C 0.6129(5) 0.5646(3) 0.72642(11) 0.0334(15) Uani 1 1 d . . . . .
C9B C 0.4233(5) 0.7230(3) 0.57490(11) 0.0332(15) Uani 1 1 d . . . . .
C9C C -0.1607(5) 0.3339(3) 0.50854(10) 0.0295(14) Uani 1 1 d . . . . .
C10A C 0.6806(5) 0.5270(3) 0.71445(10) 0.0320(15) Uani 1 1 d . . . . .
C10B C 0.4492(5) 0.6729(3) 0.58784(10) 0.0295(14) Uani 1 1 d . . . . .
C10C C -0.0693(4) 0.3476(3) 0.51885(10) 0.0298(14) Uani 1 1 d . . . . .
C11A C 0.7317(5) 0.6341(3) 0.66918(11) 0.0344(15) Uani 1 1 d . . . . .
C11B C 0.4577(5) 0.5388(3) 0.54899(10) 0.0317(14) Uani 1 1 d . . . . .
C11C C -0.0515(5) 0.2092(3) 0.55571(10) 0.0326(15) Uani 1 1 d . . . . .
C12A C 0.8066(5) 0.6815(3) 0.67027(11) 0.0359(15) Uani 1 1 d . . . . .
C12B C 0.5506(5) 0.5071(3) 0.54692(10) 0.0313(14) Uani 1 1 d . . . . .
C12C C -0.0441(4) 0.1439(3) 0.54995(10) 0.0282(13) Uani 1 1 d . . . . .
C13A C 0.8420(5) 0.7035(3) 0.68882(12) 0.0396(17) Uani 1 1 d . . . . .
H13A H 0.816845 0.686478 0.701142 0.048 Uiso 1 1 calc R . . . .
C13B C 0.6382(5) 0.5388(3) 0.55211(11) 0.0342(15) Uani 1 1 d . . . . .
H13B H 0.635549 0.580307 0.557266 0.041 Uiso 1 1 calc R . . . .
C13C C -0.0620(5) 0.1221(3) 0.53023(11) 0.0335(15) Uani 1 1 d . . . . .
H13C H -0.078407 0.151497 0.519903 0.040 Uiso 1 1 calc R . . . .
C14A C 0.9127(5) 0.7492(4) 0.68981(12) 0.0437(17) Uani 1 1 d . . . . .
H14A H 0.937172 0.762761 0.702640 0.052 Uiso 1 1 calc R . . . .
C14B C 0.7270(5) 0.5095(4) 0.54968(12) 0.0429(18) Uani 1 1 d . . . . .
H14B H 0.785146 0.530205 0.553737 0.051 Uiso 1 1 calc R . . . .
C14C C -0.0567(6) 0.0595(3) 0.52514(12) 0.0416(17) Uani 1 1 d . . . . .
H14C H -0.069510 0.046143 0.511574 0.050 Uiso 1 1 calc R . . . .
C15A C 0.9475(6) 0.7753(3) 0.67181(13) 0.0442(18) Uani 1 1 d . . . . .
H15A H 0.992797 0.808883 0.672436 0.053 Uiso 1 1 calc R . . . .
C15B C 0.7317(5) 0.4492(4) 0.54123(12) 0.0424(18) Uani 1 1 d . . . . .
H15B H 0.792867 0.429465 0.538998 0.051 Uiso 1 1 calc R . . . .
C15C C -0.0322(6) 0.0163(3) 0.54027(12) 0.0440(18) Uani 1 1 d . . . . .
H15C H -0.029902 -0.026951 0.537056 0.053 Uiso 1 1 calc R . . . .
C16A C 0.9180(5) 0.7536(3) 0.65337(12) 0.0396(17) Uani 1 1 d . . . . .
H16A H 0.944895 0.771319 0.641313 0.047 Uiso 1 1 calc R . . . .
C16B C 0.6478(5) 0.4198(4) 0.53634(11) 0.0366(15) Uani 1 1 d . . . . .
H16B H 0.651366 0.378259 0.531247 0.044 Uiso 1 1 calc R . . . .
C16C C -0.0117(6) 0.0355(4) 0.55931(12) 0.0478(19) Uani 1 1 d . . . . .
H16C H 0.006307 0.005305 0.569260 0.057 Uiso 1 1 calc R . . . .
C17A C 0.8484(5) 0.7054(3) 0.65163(11) 0.0353(15) Uani 1 1 d . . . . .
C17B C 0.5543(5) 0.4479(3) 0.53843(10) 0.0279(13) Uani 1 1 d . . . . .
C17C C -0.0162(5) 0.0995(3) 0.56509(11) 0.0357(16) Uani 1 1 d . . . . .
C18A C 0.8166(5) 0.6793(3) 0.63226(11) 0.0346(15) Uani 1 1 d . . . . .
C18B C 0.4652(5) 0.4156(3) 0.53269(9) 0.0278(13) Uani 1 1 d . . . . .
C18C C 0.0063(5) 0.1205(3) 0.58581(11) 0.0369(16) Uani 1 1 d . . . . .
C19A C 0.8596(6) 0.6968(3) 0.61356(12) 0.0400(17) Uani 1 1 d . . . . .
H19A H 0.912151 0.725709 0.613520 0.048 Uiso 1 1 calc R . . . .
C19B C 0.4619(5) 0.3530(3) 0.52544(10) 0.0365(16) Uani 1 1 d . . . . .
H19B H 0.520768 0.330271 0.523698 0.044 Uiso 1 1 calc R . . . .
C19C C 0.0327(7) 0.0788(4) 0.60137(14) 0.055(2) Uani 1 1 d . . . . .
H19C H 0.033263 0.035096 0.598844 0.066 Uiso 1 1 calc R . . . .
C20A C 0.8268(6) 0.6726(4) 0.59548(12) 0.049(2) Uani 1 1 d . . . . .
H20A H 0.855064 0.685881 0.582962 0.058 Uiso 1 1 calc R . . . .
C20B C 0.3743(5) 0.3251(3) 0.52091(11) 0.0341(15) Uani 1 1 d . . . . .
H20B H 0.373361 0.282330 0.516995 0.041 Uiso 1 1 calc R . . . .
C20C C 0.0583(7) 0.1017(4) 0.62052(14) 0.057(2) Uani 1 1 d . . . . .
H20C H 0.078186 0.073441 0.630894 0.068 Uiso 1 1 calc R . . . .
C21A C 0.7521(6) 0.6286(4) 0.59545(13) 0.0485(19) Uani 1 1 d . . . . .
H21A H 0.730738 0.611092 0.582889 0.058 Uiso 1 1 calc R . . . .
C21B C 0.2876(5) 0.3578(3) 0.52194(11) 0.0382(16) Uani 1 1 d . . . . .
H21B H 0.228098 0.338165 0.518199 0.046 Uiso 1 1 calc R . . . .
C21C C 0.0550(7) 0.1653(4) 0.62467(12) 0.052(2) Uani 1 1 d . . . . .
H21C H 0.072095 0.180523 0.637819 0.063 Uiso 1 1 calc R . . . .
C22A C 0.7090(6) 0.6103(4) 0.61331(12) 0.0448(18) Uani 1 1 d . . . . .
H22A H 0.657455 0.580628 0.613081 0.054 Uiso 1 1 calc R . . . .
C22B C 0.2882(5) 0.4199(3) 0.52851(11) 0.0388(16) Uani 1 1 d . . . . .
H22B H 0.228968 0.442826 0.529050 0.047 Uiso 1 1 calc R . . . .
C22C C 0.0270(5) 0.2057(4) 0.60962(11) 0.0404(17) Uani 1 1 d . . . . .
H22C H 0.023737 0.249153 0.612536 0.048 Uiso 1 1 calc R . . . .
C23A C 0.7409(5) 0.6353(3) 0.63200(12) 0.0351(15) Uani 1 1 d . . . . .
C23B C 0.3752(5) 0.4482(3) 0.53427(10) 0.0316(15) Uani 1 1 d . . . . .
C23C C 0.0032(5) 0.1850(3) 0.59026(11) 0.0337(15) Uani 1 1 d . . . . .
C24A C 0.7003(5) 0.6132(3) 0.65062(11) 0.0382(16) Uani 1 1 d . . . . .
H24A H 0.649680 0.582920 0.650135 0.046 Uiso 1 1 calc R . . . .
C24B C 0.3760(5) 0.5103(3) 0.54224(11) 0.0381(16) Uani 1 1 d . . . . .
H24B H 0.316202 0.532701 0.542822 0.046 Uiso 1 1 calc R . . . .
C24C C -0.0269(5) 0.2277(3) 0.57468(11) 0.0332(15) Uani 1 1 d . . . . .
H24C H -0.029701 0.270961 0.577853 0.040 Uiso 1 1 calc R . . . .
C25A C 0.6981(5) 0.4123(3) 0.71008(10) 0.0341(15) Uani 1 1 d . . . . .
C25B C 0.4069(5) 0.6431(3) 0.62336(10) 0.0289(14) Uani 1 1 d . . . . .
C25C C 0.0046(4) 0.4512(3) 0.52660(10) 0.0292(14) Uani 1 1 d . . . . .
C26A C 0.7242(5) 0.3509(3) 0.71597(11) 0.0334(15) Uani 1 1 d . . . . .
C26B C 0.4070(5) 0.6500(3) 0.64511(11) 0.0327(15) Uani 1 1 d . . . . .
C26C C 0.0476(4) 0.5097(3) 0.52137(10) 0.0262(13) Uani 1 1 d . . . . .
C27A C 0.7674(5) 0.3442(3) 0.73517(11) 0.0370(16) Uani 1 1 d . . . . .
H27A H 0.784852 0.303544 0.739684 0.044 Uiso 1 1 calc R . . . .
C27B C 0.4642(5) 0.6972(3) 0.65298(11) 0.0349(15) Uani 1 1 d . . . . .
H27B H 0.462280 0.704780 0.667274 0.042 Uiso 1 1 calc R . . . .
C27C C 0.0868(5) 0.5142(3) 0.50206(11) 0.0392(17) Uani 1 1 d . . . . .
H27C H 0.114910 0.552734 0.497934 0.047 Uiso 1 1 calc R . . . .
C28A C 0.7856(5) 0.3945(4) 0.74786(11) 0.0395(16) Uani 1 1 d . . . . .
C28B C 0.5253(5) 0.7348(3) 0.64080(11) 0.0331(15) Uani 1 1 d . . . . .
C28C C 0.0868(6) 0.4628(4) 0.48790(12) 0.0428(17) Uani 1 1 d . . . . .
C29A C 0.8343(6) 0.3878(4) 0.76738(12) 0.0428(18) Uani 1 1 d . . . . .
H29A H 0.850635 0.347098 0.772092 0.051 Uiso 1 1 calc R . . . .
C29B C 0.5880(5) 0.7802(3) 0.64921(11) 0.0369(16) Uani 1 1 d . . . . .
H29B H 0.585705 0.787769 0.663492 0.044 Uiso 1 1 calc R . . . .
C29C C 0.1383(7) 0.4672(4) 0.46913(15) 0.061(2) Uani 1 1 d . . . . .
H29C H 0.173257 0.504155 0.465795 0.073 Uiso 1 1 calc R . . . .
C30A C 0.8569(6) 0.4376(4) 0.77902(12) 0.049(2) Uani 1 1 d . . . . .
H30A H 0.885777 0.431462 0.792058 0.058 Uiso 1 1 calc R . . . .
C30B C 0.6516(6) 0.8134(4) 0.63763(13) 0.0461(19) Uani 1 1 d . . . . .
H30B H 0.692219 0.844318 0.643653 0.055 Uiso 1 1 calc R . . . .
C30C C 0.1371(8) 0.4171(4) 0.45576(15) 0.064(3) Uani 1 1 d . . . . .
H30C H 0.173714 0.419035 0.443468 0.076 Uiso 1 1 calc R . . . .
C31A C 0.8381(5) 0.4993(4) 0.77203(11) 0.0409(17) Uani 1 1 d . . . . .
H31A H 0.858711 0.534283 0.779867 0.049 Uiso 1 1 calc R . . . .
C31B C 0.6564(5) 0.8012(3) 0.61647(12) 0.0410(17) Uani 1 1 d . . . . .
H31B H 0.703187 0.822636 0.608379 0.049 Uiso 1 1 calc R . . . .
C31C C 0.0817(6) 0.3631(4) 0.46026(12) 0.0474(19) Uani 1 1 d . . . . .
H31C H 0.078854 0.329722 0.450718 0.057 Uiso 1 1 calc R . . . .
C32A C 0.7904(5) 0.5080(4) 0.75399(11) 0.0399(16) Uani 1 1 d . . . . .
H32A H 0.775937 0.549416 0.749706 0.048 Uiso 1 1 calc R . . . .
C32B C 0.5952(5) 0.7592(3) 0.60738(11) 0.0366(15) Uani 1 1 d . . . . .
H32B H 0.598999 0.752273 0.593075 0.044 Uiso 1 1 calc R . . . .
C32C C 0.0317(5) 0.3590(3) 0.47851(11) 0.0373(16) Uani 1 1 d . . . . .
H32C H -0.004608 0.322228 0.481423 0.045 Uiso 1 1 calc R . . . .
C33A C 0.7612(5) 0.4566(3) 0.74126(10) 0.0336(15) Uani 1 1 d . . . . .
C33B C 0.5261(5) 0.7259(3) 0.61924(10) 0.0282(14) Uani 1 1 d . . . . .
C33C C 0.0333(5) 0.4079(3) 0.49293(10) 0.0313(14) Uani 1 1 d . . . . .
C34A C 0.7137(5) 0.4639(3) 0.72208(10) 0.0319(14) Uani 1 1 d . . . . .
C34B C 0.4600(5) 0.6807(3) 0.61028(10) 0.0281(14) Uani 1 1 d . . . . .
C34C C -0.0100(5) 0.4038(3) 0.51275(10) 0.0298(14) Uani 1 1 d . . . . .
C35A C 0.7057(5) 0.2962(3) 0.70253(10) 0.0332(15) Uani 1 1 d . . . . .
C35B C 0.3554(5) 0.6058(3) 0.65884(10) 0.0290(14) Uani 1 1 d . . . . .
C35C C 0.0430(5) 0.5645(3) 0.53479(10) 0.0300(14) Uani 1 1 d . . . . .
C36A C 0.6167(5) 0.2618(3) 0.70441(11) 0.0342(15) Uani 1 1 d . . . . .
C36B C 0.2508(5) 0.5984(3) 0.65953(11) 0.0323(15) Uani 1 1 d . . . . .
C36C C -0.0265(5) 0.6134(3) 0.53089(10) 0.0305(14) Uani 1 1 d . . . . .
C37A C 0.5387(6) 0.2836(4) 0.71649(13) 0.0472(19) Uani 1 1 d . . . . .
H37A H 0.546537 0.320985 0.724159 0.057 Uiso 1 1 calc R . . . .
C37B C 0.1911(5) 0.6356(3) 0.64619(11) 0.0369(16) Uani 1 1 d . . . . .
H37B H 0.220193 0.663382 0.636658 0.044 Uiso 1 1 calc R . . . .
C37C C -0.0964(5) 0.6066(3) 0.51485(11) 0.0349(15) Uani 1 1 d . . . . .
H37C H -0.097603 0.569068 0.507107 0.042 Uiso 1 1 calc R . . . .
C38A C 0.4524(7) 0.2522(4) 0.71742(14) 0.058(2) Uani 1 1 d . . . . .
H38A H 0.400313 0.268423 0.725384 0.069 Uiso 1 1 calc R . . . .
C38B C 0.0915(6) 0.6305(4) 0.64736(12) 0.0446(18) Uani 1 1 d . . . . .
H38B H 0.051941 0.656021 0.638843 0.053 Uiso 1 1 calc R . . . .
C38C C -0.1614(5) 0.6530(3) 0.51043(12) 0.0395(17) Uani 1 1 d . . . . .
H38C H -0.205946 0.648182 0.499434 0.047 Uiso 1 1 calc R . . . .
C39A C 0.4404(6) 0.1965(4) 0.70672(13) 0.0481(19) Uani 1 1 d . . . . .
H39A H 0.380130 0.174707 0.707493 0.058 Uiso 1 1 calc R . . . .
C39B C 0.0468(6) 0.5884(4) 0.66092(12) 0.050(2) Uani 1 1 d . . . . .
H39B H -0.022125 0.583815 0.661233 0.060 Uiso 1 1 calc R . . . .
C39C C -0.1623(6) 0.7083(4) 0.52224(12) 0.0423(17) Uani 1 1 d . . . . .
H39C H -0.207467 0.740721 0.519304 0.051 Uiso 1 1 calc R . . . .
C40A C 0.5147(6) 0.1729(4) 0.69511(12) 0.0447(18) Uani 1 1 d . . . . .
H40A H 0.506456 0.134360 0.688117 0.054 Uiso 1 1 calc R . . . .
C40B C 0.1049(5) 0.5542(4) 0.67361(12) 0.0449(18) Uani 1 1 d . . . . .
H40B H 0.074528 0.527272 0.683230 0.054 Uiso 1 1 calc R . . . .
C40C C -0.0979(5) 0.7145(3) 0.53785(11) 0.0363(15) Uani 1 1 d . . . . .
H40C H -0.100161 0.751320 0.545939 0.044 Uiso 1 1 calc R . . . .
C41A C 0.6037(5) 0.2059(3) 0.69350(11) 0.0370(16) Uani 1 1 d . . . . .
C41B C 0.2084(5) 0.5568(3) 0.67321(10) 0.0333(15) Uani 1 1 d . . . . .
C41C C -0.0271(5) 0.6681(3) 0.54259(10) 0.0339(15) Uani 1 1 d . . . . .
C42A C 0.6805(5) 0.1835(3) 0.68023(11) 0.0352(16) Uani 1 1 d . . . . .
C42B C 0.2680(5) 0.5176(3) 0.68639(10) 0.0334(15) Uani 1 1 d . . . . .
C42C C 0.0427(5) 0.6759(3) 0.55884(10) 0.0325(14) Uani 1 1 d . . . . .
C43A C 0.6779(6) 0.1240(4) 0.67034(13) 0.049(2) Uani 1 1 d . . . . .
H43A H 0.623809 0.097070 0.672466 0.059 Uiso 1 1 calc R . . . .
C43B C 0.2319(6) 0.4725(4) 0.69954(13) 0.0487(19) Uani 1 1 d . . . . .
H43B H 0.163472 0.466167 0.700454 0.058 Uiso 1 1 calc R . . . .
C43C C 0.0501(5) 0.7304(3) 0.57110(10) 0.0310(14) Uani 1 1 d . . . . .
H43C H 0.005019 0.763478 0.569042 0.037 Uiso 1 1 calc R . . . .
C44A C 0.7520(6) 0.1056(4) 0.65792(14) 0.050(2) Uani 1 1 d . . . . .
H44A H 0.750238 0.064910 0.652078 0.060 Uiso 1 1 calc R . . . .
C44B C 0.2940(6) 0.4362(4) 0.71143(12) 0.0437(18) Uani 1 1 d . . . . .
H44B H 0.267548 0.406078 0.720537 0.052 Uiso 1 1 calc R . . . .
C44C C 0.1210(6) 0.7367(3) 0.58593(12) 0.0404(17) Uani 1 1 d . . . . .
H44C H 0.124224 0.773769 0.593898 0.048 Uiso 1 1 calc R . . . .
C45A C 0.8309(6) 0.1450(4) 0.65351(14) 0.054(2) Uani 1 1 d . . . . .
H45A H 0.880337 0.133085 0.644132 0.065 Uiso 1 1 calc R . . . .
C45B C 0.3950(5) 0.4438(4) 0.71007(12) 0.0419(17) Uani 1 1 d . . . . .
H45B H 0.437466 0.417319 0.717589 0.050 Uiso 1 1 calc R . . . .
C45C C 0.1877(5) 0.6886(3) 0.58917(12) 0.0391(17) Uani 1 1 d . . . . .
H45C H 0.237012 0.693195 0.599255 0.047 Uiso 1 1 calc R . . . .
C46A C 0.8335(6) 0.2009(4) 0.66321(13) 0.052(2) Uani 1 1 d . . . . .
H46A H 0.886470 0.228092 0.660370 0.062 Uiso 1 1 calc R . . . .
C46B C 0.4315(5) 0.4892(3) 0.69794(11) 0.0367(16) Uani 1 1 d . . . . .
H46B H 0.499822 0.496529 0.697841 0.044 Uiso 1 1 calc R . . . .
C46C C 0.1827(6) 0.6350(4) 0.57796(11) 0.0422(17) Uani 1 1 d . . . . .
H46C H 0.229405 0.603026 0.580339 0.051 Uiso 1 1 calc R . . . .
C47A C 0.7630(5) 0.2209(3) 0.67714(11) 0.0360(16) Uani 1 1 d . . . . .
C47B C 0.3706(5) 0.5262(3) 0.68540(10) 0.0313(14) Uani 1 1 d . . . . .
C47C C 0.1097(5) 0.6253(3) 0.56278(11) 0.0335(15) Uani 1 1 d . . . . .
C48A C 0.7742(5) 0.2776(3) 0.68880(10) 0.0310(14) Uani 1 1 d . . . . .
H48A H 0.830799 0.302514 0.686857 0.037 Uiso 1 1 calc R . . . .
C48B C 0.4120(5) 0.5711(3) 0.67188(10) 0.0320(14) Uani 1 1 d . . . . .
H48B H 0.480611 0.577159 0.671895 0.038 Uiso 1 1 calc R . . . .
C48C C 0.1056(5) 0.5714(3) 0.55120(11) 0.0338(15) Uani 1 1 d . . . . .
H48C H 0.147486 0.537605 0.554659 0.041 Uiso 1 1 calc R . . . .
P1D P 0.28365(13) 0.24882(8) 0.65442(3) 0.0340(4) Uani 1 1 d . . . . .
O1D O 0.2645(3) 0.2173(2) 0.67632(7) 0.0337(10) Uani 1 1 d . . . . .
O2D O 0.2894(3) 0.1891(2) 0.63933(7) 0.0327(10) Uani 1 1 d . . . . .
O3D O 0.3784(3) 0.2808(2) 0.65549(8) 0.0391(11) Uani 1 1 d . . . . .
O4D O 0.1959(4) 0.2839(2) 0.64725(8) 0.0402(11) Uani 1 1 d . . . . .
C1D C 0.1960(5) 0.1695(3) 0.67791(10) 0.0321(15) Uani 1 1 d . . . . .
C2D C 0.1081(5) 0.1824(3) 0.68883(10) 0.0360(16) Uani 1 1 d . . . . .
C3D C 0.0375(5) 0.1368(3) 0.68956(11) 0.0396(16) Uani 1 1 d . . . . .
H H -0.022083 0.144998 0.696455 0.047 Uiso 1 1 calc R . . . .
C4D C 0.0520(6) 0.0772(4) 0.68014(11) 0.0410(16) Uani 1 1 d . . . . .
C5D C -0.0213(6) 0.0306(4) 0.68028(13) 0.053(2) Uani 1 1 d . . . . .
HA H -0.081874 0.039319 0.686708 0.063 Uiso 1 1 calc R . . . .
C6D C -0.0078(7) -0.0251(4) 0.67168(14) 0.056(2) Uani 1 1 d . . . . .
HB H -0.058669 -0.055254 0.672002 0.067 Uiso 1 1 calc R . . . .
C7D C 0.0814(6) -0.0397(4) 0.66211(13) 0.051(2) Uani 1 1 d . . . . .
HC H 0.090638 -0.079504 0.655996 0.062 Uiso 1 1 calc R . . . .
C8D C 0.1553(6) 0.0043(3) 0.66164(11) 0.0397(16) Uani 1 1 d . . . . .
HD H 0.215428 -0.005576 0.655192 0.048 Uiso 1 1 calc R . . . .
C9D C 0.1421(5) 0.0641(3) 0.67073(11) 0.0361(16) Uani 1 1 d . . . . .
C10D C 0.2159(5) 0.1122(3) 0.66977(10) 0.0368(16) Uani 1 1 d . . . . .
C11D C 0.0980(5) 0.2411(3) 0.70123(11) 0.0342(15) Uani 1 1 d . . . . .
C12D C 0.1461(5) 0.2425(3) 0.72099(10) 0.0325(15) Uani 1 1 d . . . . .
C13D C 0.2006(6) 0.1895(3) 0.72750(11) 0.0398(16) Uani 1 1 d . . . . .
HE H 0.205139 0.153491 0.719078 0.048 Uiso 1 1 calc R . . . .
C14D C 0.2473(6) 0.1912(4) 0.74638(12) 0.0419(18) Uani 1 1 d . . . . .
HF H 0.284632 0.156287 0.750790 0.050 Uiso 1 1 calc R . . . .
C15D C 0.2397(5) 0.2421(3) 0.75844(12) 0.0409(17) Uani 1 1 d . . . . .
HG H 0.272530 0.242270 0.771213 0.049 Uiso 1 1 calc R . . . .
C16D C 0.1872(5) 0.2926(4) 0.75299(12) 0.0409(17) Uani 1 1 d . . . . .
HH H 0.183160 0.327377 0.761985 0.049 Uiso 1 1 calc R . . . .
C17D C 0.1371(5) 0.2946(3) 0.73369(10) 0.0286(14) Uani 1 1 d . . . . .
C18D C 0.0790(5) 0.3481(3) 0.72751(11) 0.0362(16) Uani 1 1 d . . . . .
C19D C 0.0674(5) 0.4011(3) 0.73927(12) 0.0387(16) Uani 1 1 d . . . . .
HI H 0.099406 0.404043 0.752100 0.046 Uiso 1 1 calc R . . . .
C20D C 0.0085(5) 0.4509(4) 0.73240(12) 0.0425(17) Uani 1 1 d . . . . .
HJ H -0.001455 0.486455 0.740861 0.051 Uiso 1 1 calc R . . . .
C21D C -0.0353(5) 0.4479(4) 0.71303(13) 0.0432(18) Uani 1 1 d . . . . .
HK H -0.072986 0.482101 0.708167 0.052 Uiso 1 1 calc R . . . .
C22D C -0.0240(5) 0.3967(4) 0.70139(12) 0.0427(17) Uani 1 1 d . . . . .
HL H -0.055250 0.395096 0.688452 0.051 Uiso 1 1 calc R . . . .
C23D C 0.0332(5) 0.3450(3) 0.70778(11) 0.0383(16) Uani 1 1 d . . . . .
C24D C 0.0456(5) 0.2910(3) 0.69508(11) 0.0383(16) Uani 1 1 d . . . . .
HM H 0.016183 0.290449 0.681956 0.046 Uiso 1 1 calc R . . . .
C25D C 0.3447(5) 0.1372(3) 0.64458(10) 0.0300(14) Uani 1 1 d . . . . .
C26D C 0.4285(5) 0.1230(3) 0.63303(11) 0.0330(15) Uani 1 1 d . . . . .
C27D C 0.4812(5) 0.0711(3) 0.63876(11) 0.0364(16) Uani 1 1 d . . . . .
HN H 0.535708 0.058967 0.630723 0.044 Uiso 1 1 calc R . . . .
C28D C 0.4572(5) 0.0351(3) 0.65614(11) 0.0324(14) Uani 1 1 d . . . . .
C29D C 0.5186(6) -0.0144(3) 0.66333(13) 0.0450(18) Uani 1 1 d . . . . .
HO H 0.574239 -0.026114 0.655562 0.054 Uiso 1 1 calc R . . . .
C30D C 0.4991(7) -0.0446(4) 0.68080(15) 0.060(2) Uani 1 1 d . . . . .
HP H 0.540973 -0.077264 0.685215 0.072 Uiso 1 1 calc R . . . .
C31D C 0.4170(7) -0.0284(4) 0.69276(14) 0.057(2) Uani 1 1 d . . . . .
HQ H 0.404707 -0.049285 0.705305 0.069 Uiso 1 1 calc R . . . .
C32D C 0.3559(6) 0.0174(3) 0.68612(12) 0.0420(17) Uani 1 1 d . . . . .
HR H 0.300276 0.027784 0.694063 0.050 Uiso 1 1 calc R . . . .
C33D C 0.3735(5) 0.0504(3) 0.66732(11) 0.0343(15) Uani 1 1 d . . . . .
C34D C 0.3115(5) 0.1002(3) 0.66030(11) 0.0327(15) Uani 1 1 d . . . . .
C35D C 0.4676(5) 0.1640(3) 0.61660(10) 0.0315(14) Uani 1 1 d . . . . .
C36D C 0.4120(5) 0.1823(3) 0.59905(10) 0.0312(14) Uani 1 1 d . . . . .
C37D C 0.3148(5) 0.1613(3) 0.59564(10) 0.0318(15) Uani 1 1 d . . . . .
HS H 0.285227 0.134941 0.605531 0.038 Uiso 1 1 calc R . . . .
C38D C 0.2625(6) 0.1777(4) 0.57874(12) 0.0438(18) Uani 1 1 d . . . . .
HT H 0.198659 0.161616 0.576744 0.053 Uiso 1 1 calc R . . . .
C39D C 0.3043(6) 0.2187(4) 0.56419(11) 0.0412(17) Uani 1 1 d . . . . .
HU H 0.267238 0.232401 0.552777 0.049 Uiso 1 1 calc R . . . .
C40D C 0.3996(5) 0.2388(3) 0.56674(11) 0.0394(17) Uani 1 1 d . . . . .
HV H 0.428738 0.264560 0.556626 0.047 Uiso 1 1 calc R . . . .
C41D C 0.4535(5) 0.2216(3) 0.58397(11) 0.0335(15) Uani 1 1 d . . . . .
C42D C 0.5550(5) 0.2418(3) 0.58627(11) 0.0345(15) Uani 1 1 d . . . . .
C43D C 0.6015(6) 0.2835(3) 0.57266(12) 0.0413(17) Uani 1 1 d . . . . .
HW H 0.565836 0.300149 0.561481 0.050 Uiso 1 1 calc R . . . .
C44D C 0.6976(6) 0.3003(4) 0.57531(13) 0.0479(19) Uani 1 1 d . . . . .
HX H 0.728044 0.327218 0.565672 0.058 Uiso 1 1 calc R . . . .
C45D C 0.7512(6) 0.2781(4) 0.59217(13) 0.0478(19) Uani 1 1 d . . . . .
HY H 0.816624 0.291297 0.594250 0.057 Uiso 1 1 calc R . . . .
C46D C 0.7081(6) 0.2374(4) 0.60552(13) 0.0451(18) Uani 1 1 d . . . . .
HZ H 0.744781 0.220292 0.616488 0.054 Uiso 1 1 calc R . . . .
C47D C 0.6087(5) 0.2207(3) 0.60300(11) 0.0371(16) Uani 1 1 d . . . . .
C48D C 0.5630(5) 0.1822(3) 0.61817(11) 0.0358(16) Uani 1 1 d . . . . .
H0AA H 0.600037 0.169037 0.629650 0.043 Uiso 1 1 calc R . . . .
O1 O 0.8098(4) 0.4441(3) 0.59628(9) 0.0507(13) Uani 1 1 d . . . . .
H1AA H 0.850423 0.473470 0.599875 0.076 Uiso 1 1 d G . . . .
H2AA H 0.836632 0.420495 0.587073 0.076 Uiso 1 1 d G . . . .
O2 O -0.0411(5) 0.4419(3) 0.64665(10) 0.0611(15) Uani 1 1 d . . . . .
H3AA H -0.060141 0.432654 0.634312 0.092 Uiso 1 1 d G . . . .
H4AA H -0.091075 0.442164 0.654776 0.092 Uiso 1 1 d G . . . .
O3 O 0.1346(5) 0.3927(3) 0.66250(10) 0.0600(15) Uani 1 1 d . . . . .
H5AA H 0.154603 0.392200 0.675091 0.090 Uiso 1 1 d G . . . .
H6AA H 0.071406 0.396263 0.662202 0.090 Uiso 1 1 d G . . . .

loop_
_atom_site_aniso_label
_atom_site_aniso_U_11
_atom_site_aniso_U_22
_atom_site_aniso_U_33
_atom_site_aniso_U_23
_atom_site_aniso_U_13
_atom_site_aniso_U_12
Ca1 0.0280(7) 0.0384(7) 0.0333(7) 0.0035(6) -0.0049(6) -0.0011(5)
Ca2 0.0267(7) 0.0374(7) 0.0338(7) -0.0035(6) -0.0042(6) 0.0005(5)
P1A 0.0264(9) 0.0368(8) 0.0320(9) -0.0012(7) -0.0039(7) 0.0025(7)
P1B 0.0287(9) 0.0319(8) 0.0325(8) -0.0007(7) -0.0041(7) 0.0007(7)
P1C 0.0242(8) 0.0327(8) 0.0319(8) 0.0000(7) -0.0033(7) -0.0013(7)
O1A 0.025(2) 0.037(2) 0.031(2) 0.000(2) -0.0053(19) -0.0001(18)
O1B 0.026(2) 0.034(2) 0.031(2) 0.0021(19) -0.0019(18) 0.0026(17)
O1C 0.022(2) 0.035(2) 0.031(2) -0.0006(19) -0.0043(19) -0.0021(18)
O1L 0.053(4) 0.066(4) 0.057(4) -0.003(3) 0.000(3) 0.006(3)
O2A 0.027(2) 0.035(2) 0.031(2) -0.001(2) -0.0019(19) -0.0012(19)
O2B 0.026(2) 0.035(2) 0.035(2) -0.003(2) -0.0026(19) -0.0033(18)
O2C 0.026(2) 0.031(2) 0.027(2) -0.0015(18) 0.0008(18) 0.0010(17)
O2L 0.048(4) 0.062(3) 0.068(4) 0.000(3) -0.003(3) 0.005(3)
O3A 0.031(2) 0.042(3) 0.036(2) -0.001(2) -0.002(2) 0.007(2)
O3B 0.037(3) 0.032(2) 0.036(2) 0.003(2) -0.003(2) 0.003(2)
O3C 0.022(2) 0.040(2) 0.029(2) 0.000(2) -0.0014(19) -0.0009(18)
O3L 0.035(3) 0.062(3) 0.052(3) 0.008(3) 0.002(2) 0.007(2)
O4A 0.030(2) 0.039(2) 0.035(3) 0.002(2) -0.006(2) 0.0010(19)
O4B 0.035(3) 0.037(2) 0.044(3) -0.007(2) -0.011(2) -0.0009(19)
O4C 0.025(2) 0.039(2) 0.040(3) -0.001(2) -0.0043(19) -0.0030(19)
O4L 0.055(4) 0.057(3) 0.054(3) -0.007(3) 0.004(3) 0.001(3)
O5L 0.040(3) 0.052(3) 0.072(4) -0.018(3) 0.016(3) -0.008(2)
O6L 0.053(3) 0.047(3) 0.048(3) 0.002(3) 0.002(3) -0.001(2)
O7L 0.055(4) 0.054(3) 0.055(3) 0.010(3) 0.008(3) 0.008(3)
O8L 0.038(3) 0.060(3) 0.044(3) -0.003(3) -0.002(2) -0.004(2)
O9L 0.046(3) 0.054(3) 0.079(4) -0.005(3) 0.006(3) 0.002(3)
O10L 0.042(3) 0.093(5) 0.047(3) -0.015(3) -0.006(3) -0.002(3)
C1A 0.021(3) 0.036(3) 0.036(4) -0.004(3) -0.003(3) 0.001(3)
C1B 0.027(4) 0.034(3) 0.035(4) 0.002(3) -0.007(3) 0.001(3)
C1C 0.024(3) 0.032(3) 0.032(3) -0.005(3) 0.000(3) -0.001(3)
C2A 0.035(4) 0.034(3) 0.039(4) 0.004(3) -0.009(3) -0.004(3)
C2B 0.027(3) 0.042(4) 0.035(4) -0.003(3) -0.008(3) 0.003(3)
C2C 0.029(3) 0.034(3) 0.029(3) -0.004(3) 0.003(3) 0.001(3)
C3A 0.035(4) 0.031(3) 0.046(4) 0.002(3) -0.005(3) -0.001(3)
C3B 0.037(4) 0.035(4) 0.027(3) -0.003(3) 0.000(3) 0.003(3)
C3C 0.025(3) 0.036(3) 0.032(3) -0.001(3) 0.000(3) -0.003(3)
C4A 0.023(3) 0.038(4) 0.039(4) -0.007(3) -0.005(3) -0.001(3)
C4B 0.031(4) 0.028(3) 0.033(4) 0.000(3) -0.003(3) 0.004(3)
C4C 0.024(3) 0.036(3) 0.033(3) -0.008(3) -0.003(3) 0.000(3)
C5A 0.039(4) 0.036(4) 0.056(5) 0.000(4) -0.006(4) 0.003(3)
C5B 0.039(4) 0.048(4) 0.032(4) 0.003(3) -0.009(3) 0.001(3)
C5C 0.026(4) 0.037(4) 0.042(4) -0.012(3) 0.002(3) 0.000(3)
C6A 0.040(4) 0.050(4) 0.056(5) -0.011(4) 0.000(4) 0.006(3)
C6B 0.050(5) 0.038(4) 0.038(4) 0.007(3) -0.009(3) 0.002(3)
C6C 0.032(4) 0.044(4) 0.040(4) -0.011(3) -0.002(3) 0.003(3)
C7A 0.037(4) 0.054(4) 0.044(4) -0.003(4) 0.006(3) -0.001(3)
C7B 0.045(4) 0.030(4) 0.053(5) -0.004(3) -0.005(4) 0.003(3)
C7C 0.039(4) 0.034(3) 0.043(4) -0.002(3) -0.004(3) 0.008(3)
C8A 0.038(4) 0.047(4) 0.045(4) -0.001(4) 0.005(3) 0.004(3)
C8B 0.034(4) 0.038(4) 0.033(4) 0.001(3) -0.001(3) 0.000(3)
C8C 0.024(3) 0.045(4) 0.042(4) -0.002(3) -0.003(3) 0.001(3)
C9A 0.019(3) 0.041(4) 0.039(4) 0.003(3) -0.002(3) -0.003(3)
C9B 0.026(4) 0.036(4) 0.037(4) -0.004(3) 0.000(3) -0.002(3)
C9C 0.025(3) 0.035(3) 0.028(3) -0.006(3) -0.001(3) 0.003(3)
C10A 0.021(3) 0.043(4) 0.032(4) 0.000(3) -0.001(3) 0.001(3)
C10B 0.027(3) 0.033(3) 0.029(3) 0.003(3) -0.003(3) 0.005(3)
C10C 0.019(3) 0.035(3) 0.036(4) -0.001(3) 0.003(3) 0.003(3)
C11A 0.033(4) 0.033(3) 0.037(4) -0.003(3) -0.003(3) 0.004(3)
C11B 0.029(4) 0.038(4) 0.028(3) -0.006(3) -0.006(3) 0.001(3)
C11C 0.026(3) 0.037(4) 0.034(4) -0.001(3) -0.001(3) -0.004(3)
C12A 0.035(4) 0.039(4) 0.035(4) 0.000(3) 0.000(3) 0.004(3)
C12B 0.026(3) 0.036(3) 0.032(3) 0.000(3) -0.001(3) -0.001(3)
C12C 0.019(3) 0.036(3) 0.029(3) 0.000(3) 0.004(3) -0.004(3)
C13A 0.030(4) 0.048(4) 0.042(4) 0.000(3) -0.003(3) 0.002(3)
C13B 0.033(4) 0.034(3) 0.036(4) -0.004(3) -0.004(3) -0.002(3)
C13C 0.037(4) 0.026(3) 0.037(4) 0.003(3) 0.001(3) 0.003(3)
C14A 0.039(4) 0.048(4) 0.045(4) 0.001(4) -0.003(3) -0.003(3)
C14B 0.026(4) 0.051(4) 0.051(4) -0.009(4) 0.002(3) -0.004(3)
C14C 0.047(4) 0.036(4) 0.042(4) -0.002(3) -0.003(3) -0.003(3)
C15A 0.037(4) 0.041(4) 0.054(5) -0.002(4) -0.007(4) -0.008(3)
C15B 0.028(4) 0.056(4) 0.044(4) -0.015(4) -0.001(3) 0.004(3)
C15C 0.051(5) 0.032(4) 0.049(5) -0.003(3) 0.000(4) -0.001(3)
C16A 0.032(4) 0.038(4) 0.049(4) -0.001(3) 0.006(3) 0.001(3)
C16B 0.028(4) 0.047(4) 0.034(4) -0.005(3) -0.003(3) 0.001(3)
C16C 0.061(5) 0.043(4) 0.039(4) 0.007(4) -0.009(4) 0.001(4)
C17A 0.032(4) 0.042(4) 0.032(4) -0.005(3) 0.000(3) 0.006(3)
C17B 0.022(3) 0.033(3) 0.029(3) -0.003(3) -0.001(3) 0.002(3)
C17C 0.037(4) 0.039(4) 0.031(4) 0.000(3) 0.005(3) -0.007(3)
C18A 0.028(4) 0.038(4) 0.038(4) 0.000(3) -0.002(3) 0.005(3)
C18B 0.025(3) 0.034(3) 0.024(3) -0.001(3) 0.005(2) 0.001(3)
C18C 0.033(4) 0.047(4) 0.031(4) 0.004(3) -0.002(3) -0.007(3)
C19A 0.040(4) 0.040(4) 0.040(4) -0.004(3) -0.004(3) -0.004(3)
C19B 0.036(4) 0.043(4) 0.030(3) -0.008(3) -0.003(3) 0.002(3)
C19C 0.061(5) 0.047(4) 0.058(5) 0.002(4) -0.012(4) -0.001(4)
C20A 0.042(5) 0.067(5) 0.037(4) -0.003(4) 0.005(3) 0.005(4)
C20B 0.037(4) 0.035(3) 0.031(3) -0.006(3) 0.001(3) -0.003(3)
C20C 0.064(6) 0.057(5) 0.049(5) 0.012(4) -0.013(4) -0.004(4)
C21A 0.040(4) 0.062(5) 0.044(5) -0.003(4) -0.008(4) 0.003(4)
C21B 0.032(4) 0.044(4) 0.039(4) -0.010(3) -0.002(3) -0.004(3)
C21C 0.063(5) 0.059(5) 0.034(4) 0.007(4) -0.019(4) -0.007(4)
C22A 0.042(4) 0.055(4) 0.038(4) -0.007(4) -0.007(3) 0.003(4)
C22B 0.027(4) 0.046(4) 0.044(4) -0.003(3) -0.005(3) 0.000(3)
C22C 0.039(4) 0.045(4) 0.037(4) -0.007(3) -0.001(3) -0.003(3)
C23A 0.031(4) 0.037(3) 0.037(4) 0.000(3) -0.002(3) 0.005(3)
C23B 0.027(4) 0.040(4) 0.027(3) -0.006(3) -0.001(3) 0.003(3)
C23C 0.025(4) 0.041(4) 0.036(4) 0.002(3) 0.003(3) -0.001(3)
C24A 0.032(4) 0.039(4) 0.043(4) 0.003(3) -0.004(3) -0.002(3)
C24B 0.030(4) 0.045(4) 0.040(4) -0.006(3) -0.003(3) 0.004(3)
C24C 0.031(4) 0.031(3) 0.038(4) -0.001(3) -0.004(3) -0.005(3)
C25A 0.029(4) 0.044(4) 0.029(3) 0.002(3) 0.005(3) -0.001(3)
C25B 0.021(3) 0.030(3) 0.035(4) -0.004(3) -0.002(3) 0.002(3)
C25C 0.022(3) 0.032(3) 0.033(4) 0.002(3) -0.001(3) 0.006(3)
C26A 0.027(4) 0.039(4) 0.034(4) 0.006(3) 0.003(3) 0.001(3)
C26B 0.032(4) 0.031(3) 0.035(4) -0.002(3) 0.000(3) 0.001(3)
C26C 0.020(3) 0.028(3) 0.030(3) 0.003(3) -0.002(3) 0.000(2)
C27A 0.033(4) 0.042(4) 0.036(4) 0.009(3) 0.001(3) 0.006(3)
C27B 0.035(4) 0.033(3) 0.037(4) -0.002(3) -0.003(3) 0.005(3)
C27C 0.043(4) 0.035(4) 0.040(4) -0.005(3) 0.003(3) -0.008(3)
C28A 0.036(4) 0.049(4) 0.034(4) 0.005(3) -0.004(3) -0.001(3)
C28B 0.034(4) 0.032(3) 0.033(4) -0.003(3) -0.005(3) 0.005(3)
C28C 0.043(4) 0.049(4) 0.036(4) 0.003(4) 0.009(3) -0.002(3)
C29A 0.045(4) 0.042(4) 0.041(4) 0.001(4) -0.004(3) 0.004(3)
C29B 0.042(4) 0.038(4) 0.031(4) -0.004(3) -0.004(3) -0.005(3)
C29C 0.078(6) 0.046(5) 0.058(5) -0.004(4) 0.023(5) -0.010(4)
C30A 0.050(5) 0.059(5) 0.037(4) 0.000(4) -0.004(4) 0.004(4)
C30B 0.041(4) 0.049(4) 0.048(5) -0.010(4) -0.006(4) -0.005(3)
C30C 0.084(7) 0.055(5) 0.052(5) -0.009(4) 0.026(5) -0.018(5)
C31A 0.037(4) 0.054(4) 0.031(4) -0.007(3) -0.005(3) 0.003(3)
C31B 0.034(4) 0.041(4) 0.048(4) -0.002(4) 0.001(3) -0.008(3)
C31C 0.055(5) 0.047(4) 0.040(4) -0.011(4) 0.002(4) -0.004(4)
C32A 0.032(4) 0.048(4) 0.040(4) 0.004(3) 0.001(3) 0.001(3)
C32B 0.037(4) 0.039(4) 0.034(4) -0.001(3) -0.003(3) 0.003(3)
C32C 0.038(4) 0.034(3) 0.040(4) 0.001(3) -0.004(3) 0.001(3)
C33A 0.033(4) 0.039(4) 0.030(3) 0.001(3) 0.005(3) 0.000(3)
C33B 0.027(3) 0.030(3) 0.027(3) 0.000(3) -0.005(3) -0.001(3)
C33C 0.033(4) 0.032(3) 0.029(3) 0.000(3) 0.002(3) -0.001(3)
C34A 0.022(3) 0.043(4) 0.031(3) -0.001(3) 0.005(3) 0.005(3)
C34B 0.026(3) 0.022(3) 0.036(4) 0.004(3) 0.000(3) 0.003(2)
C34C 0.024(3) 0.035(3) 0.030(3) -0.001(3) -0.004(3) 0.004(3)
C35A 0.031(4) 0.034(3) 0.034(4) 0.004(3) 0.000(3) 0.003(3)
C35B 0.026(3) 0.034(3) 0.027(3) -0.006(3) 0.000(3) 0.001(3)
C35C 0.029(3) 0.030(3) 0.031(3) 0.001(3) 0.003(3) -0.005(3)
C36A 0.030(4) 0.035(4) 0.038(4) 0.010(3) -0.001(3) 0.001(3)
C36B 0.024(3) 0.037(3) 0.036(4) -0.001(3) 0.000(3) 0.002(3)
C36C 0.028(3) 0.033(3) 0.031(3) 0.010(3) -0.002(3) 0.003(3)
C37A 0.045(5) 0.047(4) 0.050(4) -0.003(4) -0.002(4) -0.002(4)
C37B 0.033(4) 0.043(4) 0.035(4) -0.002(3) 0.000(3) 0.005(3)
C37C 0.033(4) 0.036(3) 0.036(4) -0.007(3) -0.002(3) 0.002(3)
C38A 0.044(5) 0.068(6) 0.061(5) 0.006(5) 0.009(4) -0.001(4)
C38B 0.035(4) 0.054(4) 0.045(4) 0.005(4) 0.003(3) 0.010(3)
C38C 0.034(4) 0.047(4) 0.037(4) 0.005(3) -0.009(3) 0.004(3)
C39A 0.041(5) 0.051(4) 0.052(5) 0.005(4) -0.003(4) -0.005(3)
C39B 0.026(4) 0.077(5) 0.048(4) 0.006(4) -0.005(3) 0.005(4)
C39C 0.040(4) 0.045(4) 0.041(4) 0.004(4) -0.001(3) 0.005(3)
C40A 0.041(4) 0.047(4) 0.046(4) 0.001(4) -0.005(4) -0.004(3)
C40B 0.025(4) 0.063(5) 0.046(4) -0.003(4) 0.008(3) 0.000(3)
C40C 0.035(4) 0.040(4) 0.034(4) -0.003(3) 0.000(3) 0.007(3)
C41A 0.037(4) 0.036(4) 0.038(4) 0.003(3) -0.005(3) -0.005(3)
C41B 0.031(4) 0.042(4) 0.027(3) -0.005(3) -0.002(3) 0.000(3)
C41C 0.028(4) 0.040(4) 0.033(3) -0.002(3) -0.001(3) 0.004(3)
C42A 0.036(4) 0.037(4) 0.032(4) 0.005(3) -0.006(3) -0.002(3)
C42B 0.027(4) 0.043(4) 0.031(3) 0.001(3) -0.001(3) -0.003(3)
C42C 0.029(4) 0.038(4) 0.031(3) 0.000(3) -0.005(3) -0.001(3)
C43A 0.043(5) 0.056(5) 0.047(4) 0.000(4) -0.009(4) -0.003(4)
C43B 0.030(4) 0.069(5) 0.047(4) 0.001(4) 0.003(3) -0.001(4)
C43C 0.030(4) 0.030(3) 0.033(3) 0.003(3) -0.004(3) 0.006(3)
C44A 0.042(5) 0.050(4) 0.058(5) -0.007(4) -0.003(4) 0.001(4)
C44B 0.034(4) 0.057(5) 0.040(4) 0.014(4) 0.000(3) -0.006(3)
C44C 0.047(4) 0.036(4) 0.039(4) -0.007(3) -0.001(3) -0.002(3)
C45A 0.046(5) 0.066(5) 0.051(5) -0.014(4) -0.007(4) 0.003(4)
C45B 0.033(4) 0.053(4) 0.040(4) 0.011(4) -0.002(3) -0.003(3)
C45C 0.030(4) 0.043(4) 0.044(4) 0.000(3) -0.006(3) -0.004(3)
C46A 0.047(5) 0.063(5) 0.046(5) -0.004(4) -0.003(4) -0.004(4)
C46B 0.025(4) 0.042(4) 0.043(4) -0.002(3) -0.003(3) 0.003(3)
C46C 0.047(5) 0.047(4) 0.034(4) -0.001(3) -0.008(3) 0.004(3)
C47A 0.031(4) 0.045(4) 0.033(4) -0.005(3) -0.007(3) -0.002(3)
C47B 0.029(4) 0.036(3) 0.029(3) -0.003(3) 0.007(3) 0.000(3)
C47C 0.025(3) 0.038(4) 0.037(4) 0.001(3) -0.001(3) -0.001(3)
C48A 0.024(3) 0.033(3) 0.036(4) 0.001(3) 0.001(3) 0.000(3)
C48B 0.025(3) 0.039(4) 0.032(3) -0.001(3) 0.000(3) -0.002(3)
C48C 0.026(3) 0.033(3) 0.043(4) 0.005(3) -0.004(3) 0.004(3)
P1D 0.0326(9) 0.0353(9) 0.0341(9) 0.0043(8) 0.0025(7) 0.0000(7)
O1D 0.035(3) 0.033(2) 0.033(2) 0.000(2) -0.002(2) -0.0037(19)
O2D 0.032(3) 0.034(2) 0.031(2) 0.008(2) 0.001(2) 0.0008(19)
O3D 0.029(3) 0.042(3) 0.047(3) 0.003(2) 0.004(2) -0.004(2)
O4D 0.039(3) 0.043(3) 0.039(3) 0.003(2) 0.002(2) 0.006(2)
C1D 0.030(4) 0.035(3) 0.032(3) 0.003(3) -0.006(3) -0.005(3)
C2D 0.037(4) 0.045(4) 0.025(3) 0.004(3) -0.002(3) 0.001(3)
C3D 0.033(4) 0.051(4) 0.035(4) 0.003(3) 0.002(3) -0.009(3)
C4D 0.041(4) 0.045(4) 0.037(4) 0.004(3) 0.002(3) -0.006(3)
C5D 0.041(5) 0.066(5) 0.051(5) 0.000(4) 0.007(4) -0.017(4)
C6D 0.060(6) 0.048(5) 0.061(5) -0.006(4) 0.003(4) -0.014(4)
C7D 0.059(5) 0.044(4) 0.052(5) 0.003(4) -0.003(4) -0.014(4)
C8D 0.041(4) 0.038(4) 0.040(4) -0.003(3) -0.005(3) -0.004(3)
C9D 0.036(4) 0.042(4) 0.030(3) 0.011(3) 0.001(3) -0.001(3)
C10D 0.038(4) 0.046(4) 0.026(3) 0.005(3) -0.002(3) -0.007(3)
C11D 0.029(4) 0.041(4) 0.032(3) 0.002(3) 0.002(3) -0.003(3)
C12D 0.029(4) 0.037(4) 0.032(3) -0.004(3) -0.002(3) -0.008(3)
C13D 0.039(4) 0.044(4) 0.037(4) 0.001(3) 0.004(3) 0.000(3)
C14D 0.038(4) 0.047(4) 0.041(4) 0.012(4) -0.009(3) -0.002(3)
C15D 0.037(4) 0.045(4) 0.040(4) 0.006(4) -0.009(3) -0.003(3)
C16D 0.039(4) 0.044(4) 0.039(4) -0.002(3) -0.002(3) -0.009(3)
C17D 0.021(3) 0.033(3) 0.032(3) 0.003(3) 0.000(3) -0.002(3)
C18D 0.024(4) 0.043(4) 0.041(4) 0.000(3) 0.002(3) -0.001(3)
C19D 0.032(4) 0.044(4) 0.040(4) 0.000(3) -0.001(3) -0.002(3)
C20D 0.040(4) 0.042(4) 0.045(4) 0.000(4) 0.005(3) 0.002(3)
C21D 0.029(4) 0.044(4) 0.057(5) 0.012(4) 0.006(3) 0.004(3)
C22D 0.034(4) 0.051(4) 0.044(4) 0.003(4) -0.003(3) 0.001(3)
C23D 0.027(4) 0.047(4) 0.041(4) 0.005(3) -0.001(3) -0.002(3)
C24D 0.035(4) 0.050(4) 0.030(3) -0.003(3) -0.005(3) -0.007(3)
C25D 0.029(4) 0.028(3) 0.033(4) 0.003(3) -0.006(3) 0.001(3)
C26D 0.030(4) 0.033(3) 0.036(4) -0.002(3) -0.003(3) -0.003(3)
C27D 0.037(4) 0.034(4) 0.039(4) -0.003(3) -0.006(3) -0.005(3)
C28D 0.031(4) 0.026(3) 0.040(4) -0.003(3) -0.007(3) -0.001(3)
C29D 0.049(5) 0.039(4) 0.047(4) -0.001(4) -0.005(4) 0.002(3)
C30D 0.068(6) 0.054(5) 0.059(5) 0.015(5) -0.013(5) 0.012(4)
C31D 0.067(6) 0.053(5) 0.051(5) 0.003(4) -0.002(4) -0.001(4)
C32D 0.052(5) 0.036(4) 0.038(4) -0.003(3) 0.001(3) -0.002(3)
C33D 0.035(4) 0.032(3) 0.037(4) 0.004(3) -0.006(3) -0.003(3)
C34D 0.032(4) 0.032(3) 0.035(3) 0.002(3) -0.001(3) -0.004(3)
C35D 0.031(4) 0.034(3) 0.029(3) -0.001(3) 0.002(3) -0.002(3)
C36D 0.032(4) 0.033(3) 0.028(3) -0.005(3) 0.005(3) 0.002(3)
C37D 0.040(4) 0.029(3) 0.027(3) -0.003(3) -0.001(3) -0.005(3)
C38D 0.044(5) 0.047(4) 0.041(4) -0.005(4) -0.003(3) -0.001(3)
C39D 0.042(4) 0.049(4) 0.033(4) 0.004(3) -0.001(3) -0.001(3)
C40D 0.040(4) 0.046(4) 0.032(4) 0.001(3) 0.005(3) -0.006(3)
C41D 0.033(4) 0.031(3) 0.037(4) -0.004(3) 0.002(3) -0.003(3)
C42D 0.033(4) 0.034(3) 0.037(4) -0.001(3) 0.011(3) 0.001(3)
C43D 0.045(4) 0.038(4) 0.041(4) -0.009(3) 0.006(3) -0.002(3)
C44D 0.051(5) 0.039(4) 0.054(5) -0.007(4) 0.018(4) -0.007(3)
C45D 0.037(4) 0.052(4) 0.055(5) -0.010(4) 0.004(4) 0.000(3)
C46D 0.033(4) 0.053(4) 0.049(4) -0.004(4) 0.005(3) -0.002(3)
C47D 0.035(4) 0.036(3) 0.040(4) -0.010(3) 0.005(3) 0.000(3)
C48D 0.034(4) 0.038(4) 0.035(4) 0.000(3) 0.000(3) 0.002(3)
O1 0.040(3) 0.068(4) 0.044(3) -0.008(3) 0.001(2) 0.007(2)
O2 0.052(4) 0.079(4) 0.052(3) -0.003(3) 0.007(3) 0.001(3)
O3 0.057(4) 0.065(4) 0.058(4) 0.005(3) -0.002(3) 0.004(3)

_geom_special_details            
;
 All esds (except the esd in the dihedral angle between two l.s. planes)
 are estimated using the full covariance matrix.  The cell esds are taken
 into account individually in the estimation of esds in distances, angles
 and torsion angles; correlations between esds in cell parameters are only
 used when they are defined by crystal symmetry.  An approximate (isotropic)
 treatment of cell esds is used for estimating esds involving l.s. planes.
;
loop_
_geom_bond_atom_site_label_1
_geom_bond_atom_site_label_2
_geom_bond_distance
_geom_bond_site_symmetry_2
_geom_bond_publ_flag
Ca1 O1L 2.419(6) . ?
Ca1 H1L 2.41(7) . ?
Ca1 O2L 2.475(6) . ?
Ca1 O3B 2.337(5) . ?
Ca1 O3L 2.431(6) . ?
Ca1 O4A 2.315(5) . ?
Ca1 O4L 2.453(6) . ?
Ca1 H4L 2.44(6) . ?
Ca1 O5L 2.361(6) . ?
Ca2 O4B 2.399(5) . ?
Ca2 O4C 2.344(5) . ?
Ca2 O6L 2.533(6) . ?
Ca2 O7L 2.441(6) . ?
Ca2 O8L 2.400(6) . ?
Ca2 O9L 2.370(6) . ?
Ca2 H9L 2.53(6) . ?
Ca2 O10L 2.337(6) . ?
P1A O1A 1.624(5) . ?
P1A O2A 1.607(5) . ?
P1A O3A 1.492(5) . ?
P1A O4A 1.501(5) . ?
P1B O1B 1.617(5) . ?
P1B O2B 1.608(5) . ?
P1B O3B 1.483(5) . ?
P1B O4B 1.477(5) . ?
P1C O1C 1.618(5) . ?
P1C O2C 1.616(5) . ?
P1C O3C 1.492(5) . ?
P1C O4C 1.489(5) . ?
O1A C1A 1.397(8) . ?
O1B C1B 1.402(8) . ?
O1C C1C 1.406(8) . ?
O1L H1L 1.00(7) . ?
O2A C25A 1.384(8) . ?
O2B C25B 1.411(8) . ?
O2C C25C 1.393(8) . ?
O2L H2LA 0.8930 . ?
O2L H2LB 0.8926 . ?
O3L H3LA 0.9139 . ?
O3L H3LB 0.9152 . ?
O4L H4L 0.99(7) . ?
O5L H5LA 0.8886 . ?
O5L H5LB 0.8896 . ?
O6L H6LA 0.8843 . ?
O6L H6LB 0.8835 . ?
O7L H7L 1.02(18) . ?
O8L H8L 0.95(12) . ?
O9L H9L 1.07(6) . ?
O10L H10A 0.9535 . ?
O10L H10B 0.9479 . ?
C1A C2A 1.422(10) . ?
C1A C10A 1.363(10) . ?
C1B C2B 1.435(10) . ?
C1B C10B 1.380(10) . ?
C1C C2C 1.424(10) . ?
C1C C10C 1.359(10) . ?
C2A C3A 1.377(11) . ?
C2A C11A 1.482(11) . ?
C2B C3B 1.349(10) . ?
C2B C11B 1.499(10) . ?
C2C C3C 1.370(10) . ?
C2C C11C 1.491(10) . ?
C3A H3A 0.9500 . ?
C3A C4A 1.392(11) . ?
C3B H3B 0.9500 . ?
C3B C4B 1.401(10) . ?
C3C H3C 0.9500 . ?
C3C C4C 1.423(10) . ?
C4A C5A 1.411(11) . ?
C4A C9A 1.419(10) . ?
C4B C5B 1.404(10) . ?
C4B C9B 1.434(10) . ?
C4C C5C 1.430(10) . ?
C4C C9C 1.410(10) . ?
C5A H5A 0.9500 . ?
C5A C6A 1.388(13) . ?
C5B H5B 0.9500 . ?
C5B C6B 1.349(11) . ?
C5C H5C 0.9500 . ?
C5C C6C 1.341(11) . ?
C6A H6A 0.9500 . ?
C6A C7A 1.403(12) . ?
C6B H6B 0.9500 . ?
C6B C7B 1.421(12) . ?
C6C H6C 0.9500 . ?
C6C C7C 1.423(11) . ?
C7A H7A 0.9500 . ?
C7A C8A 1.383(11) . ?
C7B H7B 0.9500 . ?
C7B C8B 1.350(11) . ?
C7C H7C 0.9500 . ?
C7C C8C 1.385(10) . ?
C8A H8A 0.9500 . ?
C8A C9A 1.398(11) . ?
C8B H8B 0.9500 . ?
C8B C9B 1.432(10) . ?
C8C H8C 0.9500 . ?
C8C C9C 1.426(10) . ?
C9A C10A 1.459(10) . ?
C9B C10B 1.411(10) . ?
C9C C10C 1.454(9) . ?
C10A C34A 1.507(10) . ?
C10B C34B 1.486(10) . ?
C10C C34C 1.505(10) . ?
C11A C12A 1.445(11) . ?
C11A C24A 1.364(11) . ?
C11B C12B 1.449(10) . ?
C11B C24B 1.350(10) . ?
C11C C12C 1.451(10) . ?
C11C C24C 1.346(10) . ?
C12A C13A 1.389(11) . ?
C12A C17A 1.442(11) . ?
C12B C13B 1.422(10) . ?
C12B C17B 1.384(10) . ?
C12C C13C 1.394(10) . ?
C12C C17C 1.424(10) . ?
C13A H13A 0.9500 . ?
C13A C14A 1.379(11) . ?
C13B H13B 0.9500 . ?
C13B C14B 1.379(11) . ?
C13C H13C 0.9500 . ?
C13C C14C 1.382(10) . ?
C14A H14A 0.9500 . ?
C14A C15A 1.389(12) . ?
C14B H14B 0.9500 . ?
C14B C15B 1.406(11) . ?
C14C H14C 0.9500 . ?
C14C C15C 1.396(11) . ?
C15A H15A 0.9500 . ?
C15A C16A 1.356(12) . ?
C15B H15B 0.9500 . ?
C15B C16B 1.350(11) . ?
C15C H15C 0.9500 . ?
C15C C16C 1.343(12) . ?
C16A H16A 0.9500 . ?
C16A C17A 1.410(11) . ?
C16B H16B 0.9500 . ?
C16B C17B 1.422(10) . ?
C16C H16C 0.9500 . ?
C16C C17C 1.422(11) . ?
C17A C18A 1.452(11) . ?
C17B C18B 1.454(10) . ?
C17C C18C 1.462(11) . ?
C18A C19A 1.410(11) . ?
C18A C23A 1.401(10) . ?
C18B C19B 1.421(10) . ?
C18B C23B 1.421(10) . ?
C18C C19C 1.400(12) . ?
C18C C23C 1.411(11) . ?
C19A H19A 0.9500 . ?
C19A C20A 1.367(12) . ?
C19B H19B 0.9500 . ?
C19B C20B 1.373(10) . ?
C19C H19C 0.9500 . ?
C19C C20C 1.391(13) . ?
C20A H20A 0.9500 . ?
C20A C21A 1.392(13) . ?
C20B H20B 0.9500 . ?
C20B C21B 1.381(11) . ?
C20C H20C 0.9500 . ?
C20C C21C 1.387(13) . ?
C21A H21A 0.9500 . ?
C21A C22A 1.367(12) . ?
C21B H21B 0.9500 . ?
C21B C22B 1.396(11) . ?
C21C H21C 0.9500 . ?
C21C C22C 1.366(11) . ?
C22A H22A 0.9500 . ?
C22A C23A 1.406(11) . ?
C22B H22B 0.9500 . ?
C22B C23B 1.390(10) . ?
C22C H22C 0.9500 . ?
C22C C23C 1.382(11) . ?
C23A C24A 1.421(11) . ?
C23B C24B 1.428(10) . ?
C23C C24C 1.430(10) . ?
C24A H24A 0.9500 . ?
C24B H24B 0.9500 . ?
C24C H24C 0.9500 . ?
C25A C26A 1.416(10) . ?
C25A C34A 1.372(10) . ?
C25B C26B 1.432(10) . ?
C25B C34B 1.382(10) . ?
C25C C26C 1.424(9) . ?
C25C C34C 1.375(10) . ?
C26A C27A 1.397(11) . ?
C26A C35A 1.485(10) . ?
C26B C27B 1.379(10) . ?
C26B C35B 1.485(10) . ?
C26C C27C 1.377(10) . ?
C26C C35C 1.467(10) . ?
C27A H27A 0.9500 . ?
C27A C28A 1.382(11) . ?
C27B H27B 0.9500 . ?
C27B C28B 1.409(11) . ?
C27C H27C 0.9500 . ?
C27C C28C 1.438(11) . ?
C28A C29A 1.449(11) . ?
C28A C33A 1.437(11) . ?
C28B C29B 1.409(10) . ?
C28B C33B 1.424(10) . ?
C28C C29C 1.421(12) . ?
C28C C33C 1.423(11) . ?
C29A H29A 0.9500 . ?
C29A C30A 1.347(12) . ?
C29B H29B 0.9500 . ?
C29B C30B 1.357(11) . ?
C29C H29C 0.9500 . ?
C29C C30C 1.383(13) . ?
C30A H30A 0.9500 . ?
C30A C31A 1.420(12) . ?
C30B H30B 0.9500 . ?
C30B C31B 1.411(12) . ?
C30C H30C 0.9500 . ?
C30C C31C 1.413(13) . ?
C31A H31A 0.9500 . ?
C31A C32A 1.363(11) . ?
C31B H31B 0.9500 . ?
C31B C32B 1.366(11) . ?
C31C H31C 0.9500 . ?
C31C C32C 1.381(11) . ?
C32A H32A 0.9500 . ?
C32A C33A 1.436(11) . ?
C32B H32B 0.9500 . ?
C32B C33B 1.417(10) . ?
C32C H32C 0.9500 . ?
C32C C33C 1.409(10) . ?
C33A C34A 1.424(10) . ?
C33B C34B 1.451(9) . ?
C33C C34C 1.430(10) . ?
C35A C36A 1.430(10) . ?
C35A C48A 1.360(10) . ?
C35B C36B 1.443(9) . ?
C35B C48B 1.373(10) . ?
C35C C36C 1.439(10) . ?
C35C C48C 1.384(10) . ?
C36A C37A 1.410(11) . ?
C36A C41A 1.405(10) . ?
C36B C37B 1.438(10) . ?
C36B C41B 1.391(10) . ?
C36C C37C 1.429(10) . ?
C36C C41C 1.399(10) . ?
C37A H37A 0.9500 . ?
C37A C38A 1.362(13) . ?
C37B H37B 0.9500 . ?
C37B C38B 1.372(11) . ?
C37C H37C 0.9500 . ?
C37C C38C 1.365(10) . ?
C38A H38A 0.9500 . ?
C38A C39A 1.393(13) . ?
C38B H38B 0.9500 . ?
C38B C39B 1.406(12) . ?
C38C H38C 0.9500 . ?
C38C C39C 1.412(11) . ?
C39A H39A 0.9500 . ?
C39A C40A 1.368(12) . ?
C39B H39B 0.9500 . ?
C39B C40B 1.363(12) . ?
C39C H39C 0.9500 . ?
C39C C40C 1.357(11) . ?
C40A H40A 0.9500 . ?
C40A C41A 1.414(11) . ?
C40B H40B 0.9500 . ?
C40B C41B 1.421(10) . ?
C40C H40C 0.9500 . ?
C40C C41C 1.421(10) . ?
C41A C42A 1.447(11) . ?
C41B C42B 1.456(10) . ?
C41C C42C 1.442(10) . ?
C42A C43A 1.428(12) . ?
C42A C47A 1.399(11) . ?
C42B C43B 1.385(11) . ?
C42B C47B 1.420(10) . ?
C42C C43C 1.419(10) . ?
C42C C47C 1.443(10) . ?
C43A H43A 0.9500 . ?
C43A C44A 1.361(12) . ?
C43B H43B 0.9500 . ?
C43B C44B 1.390(12) . ?
C43C H43C 0.9500 . ?
C43C C44C 1.380(10) . ?
C44A H44A 0.9500 . ?
C44A C45A 1.402(13) . ?
C44B H44B 0.9500 . ?
C44B C45B 1.398(11) . ?
C44C H44C 0.9500 . ?
C44C C45C 1.393(11) . ?
C45A H45A 0.9500 . ?
C45A C46A 1.353(13) . ?
C45B H45B 0.9500 . ?
C45B C46B 1.352(11) . ?
C45C H45C 0.9500 . ?
C45C C46C 1.363(11) . ?
C46A H46A 0.9500 . ?
C46A C47A 1.396(12) . ?
C46B H46B 0.9500 . ?
C46B C47B 1.413(10) . ?
C46C H46C 0.9500 . ?
C46C C47C 1.426(10) . ?
C47A C48A 1.442(10) . ?
C47B C48B 1.424(10) . ?
C47C C48C 1.382(10) . ?
C48A H48A 0.9500 . ?
C48B H48B 0.9500 . ?
C48C H48C 0.9500 . ?
P1D O1D 1.607(5) . ?
P1D O2D 1.618(5) . ?
P1D O3D 1.470(5) . ?
P1D O4D 1.495(5) . ?
O1D C1D 1.393(8) . ?
O2D C25D 1.387(8) . ?
C1D C2D 1.428(10) . ?
C1D C10D 1.364(11) . ?
C2D C3D 1.377(11) . ?
C2D C11D 1.501(11) . ?
C3D H 0.9500 . ?
C3D C4D 1.429(11) . ?
C4D C5D 1.416(11) . ?
C4D C9D 1.409(11) . ?
C5D HA 0.9500 . ?
C5D C6D 1.330(13) . ?
C6D HB 0.9500 . ?
C6D C7D 1.410(13) . ?
C7D HC 0.9500 . ?
C7D C8D 1.383(11) . ?
C8D HD 0.9500 . ?
C8D C9D 1.424(11) . ?
C9D C10D 1.444(10) . ?
C10D C34D 1.472(10) . ?
C11D C12D 1.453(10) . ?
C11D C24D 1.348(11) . ?
C12D C13D 1.423(11) . ?
C12D C17D 1.396(10) . ?
C13D HE 0.9500 . ?
C13D C14D 1.393(11) . ?
C14D HF 0.9500 . ?
C14D C15D 1.348(12) . ?
C15D HG 0.9500 . ?
C15D C16D 1.348(11) . ?
C16D HH 0.9500 . ?
C16D C17D 1.439(10) . ?
C17D C18D 1.452(10) . ?
C18D C19D 1.379(11) . ?
C18D C23D 1.438(11) . ?
C19D HI 0.9500 . ?
C19D C20D 1.411(11) . ?
C20D HJ 0.9500 . ?
C20D C21D 1.406(12) . ?
C21D HK 0.9500 . ?
C21D C22D 1.343(12) . ?
C22D HL 0.9500 . ?
C22D C23D 1.420(11) . ?
C23D C24D 1.432(11) . ?
C24D HM 0.9500 . ?
C25D C26D 1.409(10) . ?
C25D C34D 1.376(10) . ?
C26D C27D 1.377(10) . ?
C26D C35D 1.488(10) . ?
C27D HN 0.9500 . ?
C27D C28D 1.412(10) . ?
C28D C29D 1.434(10) . ?
C28D C33D 1.400(10) . ?
C29D HO 0.9500 . ?
C29D C30D 1.341(13) . ?
C30D HP 0.9500 . ?
C30D C31D 1.414(14) . ?
C31D HQ 0.9500 . ?
C31D C32D 1.361(12) . ?
C32D HR 0.9500 . ?
C32D C33D 1.440(11) . ?
C33D C34D 1.438(10) . ?
C35D C36D 1.434(10) . ?
C35D C48D 1.370(10) . ?
C36D C37D 1.423(10) . ?
C36D C41D 1.417(10) . ?
C37D HS 0.9500 . ?
C37D C38D 1.364(11) . ?
C38D HT 0.9500 . ?
C38D C39D 1.417(11) . ?
C39D HU 0.9500 . ?
C39D C40D 1.386(11) . ?
C40D HV 0.9500 . ?
C40D C41D 1.398(11) . ?
C41D C42D 1.466(10) . ?
C42D C43D 1.412(11) . ?
C42D C47D 1.395(11) . ?
C43D HW 0.9500 . ?
C43D C44D 1.378(12) . ?
C44D HX 0.9500 . ?
C44D C45D 1.409(13) . ?
C45D HY 0.9500 . ?
C45D C46D 1.369(12) . ?
C46D HZ 0.9500 . ?
C46D C47D 1.419(11) . ?
C47D C48D 1.434(11) . ?
C48D H0AA 0.9500 . ?
O1 H1AA 0.8713 . ?
O1 H2AA 0.8683 . ?
O2 H3AA 0.8718 . ?
O2 H4AA 0.8682 . ?
O3 H5AA 0.8687 . ?
O3 H6AA 0.8705 . ?

loop_
_geom_angle_atom_site_label_1
_geom_angle_atom_site_label_2
_geom_angle_atom_site_label_3
_geom_angle
_geom_angle_site_symmetry_1
_geom_angle_site_symmetry_3
_geom_angle_publ_flag
O1L Ca1 H1L 23.9(17) . . ?
O1L Ca1 O2L 68.1(2) . . ?
O1L Ca1 O3L 72.9(2) . . ?
O1L Ca1 O4L 135.7(2) . . ?
O1L Ca1 H4L 112.7(16) . . ?
H1L Ca1 H4L 91(2) . . ?
O2L Ca1 H1L 44.2(18) . . ?
O2L Ca1 H4L 51.9(15) . . ?
O3B Ca1 O1L 143.5(2) . . ?
O3B Ca1 H1L 167.4(19) . . ?
O3B Ca1 O2L 148.4(2) . . ?
O3B Ca1 O3L 75.09(18) . . ?
O3B Ca1 O4L 79.4(2) . . ?
O3B Ca1 H4L 100.7(16) . . ?
O3B Ca1 O5L 89.1(2) . . ?
O3L Ca1 H1L 93.8(18) . . ?
O3L Ca1 O2L 130.1(2) . . ?
O3L Ca1 O4L 150.2(2) . . ?
O3L Ca1 H4L 173.0(16) . . ?
O4A Ca1 O1L 79.39(19) . . ?
O4A Ca1 H1L 81.9(15) . . ?
O4A Ca1 O2L 91.56(19) . . ?
O4A Ca1 O3B 96.13(17) . . ?
O4A Ca1 O3L 110.63(19) . . ?
O4A Ca1 O4L 86.98(19) . . ?
O4A Ca1 H4L 75.1(14) . . ?
O4A Ca1 O5L 161.7(2) . . ?
O4L Ca1 H1L 112.8(18) . . ?
O4L Ca1 O2L 70.4(2) . . ?
O4L Ca1 H4L 23.4(15) . . ?
O5L Ca1 O1L 106.6(2) . . ?
O5L Ca1 H1L 96.6(16) . . ?
O5L Ca1 O2L 75.3(2) . . ?
O5L Ca1 O3L 87.7(2) . . ?
O5L Ca1 O4L 76.7(2) . . ?
O5L Ca1 H4L 86.7(14) . . ?
O4B Ca2 O6L 66.89(18) . . ?
O4B Ca2 O7L 125.27(19) . . ?
O4B Ca2 O8L 153.41(19) . . ?
O4B Ca2 H9L 96.9(14) . . ?
O4C Ca2 O4B 106.50(17) . . ?
O4C Ca2 O6L 80.29(18) . . ?
O4C Ca2 O7L 98.45(19) . . ?
O4C Ca2 O8L 83.52(18) . . ?
O4C Ca2 O9L 90.5(2) . . ?
O4C Ca2 H9L 97.3(13) . . ?
O6L Ca2 H9L 161.7(14) . . ?
O7L Ca2 O6L 70.60(19) . . ?
O7L Ca2 H9L 127.6(14) . . ?
O8L Ca2 O6L 139.69(19) . . ?
O8L Ca2 O7L 75.7(2) . . ?
O8L Ca2 H9L 57.0(14) . . ?
O9L Ca2 O4B 75.70(19) . . ?
O9L Ca2 O6L 136.7(2) . . ?
O9L Ca2 O7L 152.6(2) . . ?
O9L Ca2 O8L 79.7(2) . . ?
O9L Ca2 H9L 25.1(13) . . ?
O10L Ca2 O4B 79.6(2) . . ?
O10L Ca2 O4C 169.8(2) . . ?
O10L Ca2 O6L 109.8(2) . . ?
O10L Ca2 O7L 84.0(2) . . ?
O10L Ca2 O8L 87.5(2) . . ?
O10L Ca2 O9L 83.1(2) . . ?
O10L Ca2 H9L 73.6(13) . . ?
O2A P1A O1A 102.6(2) . . ?
O3A P1A O1A 104.7(3) . . ?
O3A P1A O2A 112.0(3) . . ?
O3A P1A O4A 119.7(3) . . ?
O4A P1A O1A 111.9(3) . . ?
O4A P1A O2A 104.7(3) . . ?
O2B P1B O1B 102.2(2) . . ?
O3B P1B O1B 105.3(3) . . ?
O3B P1B O2B 111.7(3) . . ?
O4B P1B O1B 110.6(3) . . ?
O4B P1B O2B 104.6(3) . . ?
O4B P1B O3B 120.9(3) . . ?
O2C P1C O1C 103.9(2) . . ?
O3C P1C O1C 110.5(3) . . ?
O3C P1C O2C 104.4(2) . . ?
O4C P1C O1C 106.1(2) . . ?
O4C P1C O2C 111.9(3) . . ?
O4C P1C O3C 119.1(3) . . ?
C1A O1A P1A 117.6(4) . . ?
C1B O1B P1B 119.5(4) . . ?
C1C O1C P1C 116.7(4) . . ?
Ca1 O1L H1L 78(4) . . ?
C25A O2A P1A 120.6(4) . . ?
C25B O2B P1B 117.8(4) . . ?
C25C O2C P1C 119.9(4) . . ?
Ca1 O2L H2LA 110.4 . . ?
Ca1 O2L H2LB 110.3 . . ?
H2LA O2L H2LB 108.2 . . ?
P1B O3B Ca1 149.1(3) . . ?
Ca1 O3L H3LA 111.0 . . ?
Ca1 O3L H3LB 111.9 . . ?
H3LA O3L H3LB 106.9 . . ?
P1A O4A Ca1 131.8(3) . . ?
P1B O4B Ca2 138.4(3) . . ?
P1C O4C Ca2 135.5(3) . . ?
Ca1 O4L H4L 77(3) . . ?
Ca1 O5L H5LA 110.5 . . ?
Ca1 O5L H5LB 110.4 . . ?
H5LA O5L H5LB 108.4 . . ?
Ca2 O6L H6LA 110.0 . . ?
Ca2 O6L H6LB 110.1 . . ?
H6LA O6L H6LB 108.9 . . ?
Ca2 O7L H7L 137(10) . . ?
Ca2 O8L H8L 106(7) . . ?
Ca2 O9L H9L 86(3) . . ?
Ca2 O10L H10A 113.9 . . ?
Ca2 O10L H10B 112.4 . . ?
H10A O10L H10B 104.8 . . ?
O1A C1A C2A 116.9(6) . . ?
C10A C1A O1A 118.3(6) . . ?
C10A C1A C2A 124.8(6) . . ?
O1B C1B C2B 116.7(6) . . ?
C10B C1B O1B 120.5(6) . . ?
C10B C1B C2B 122.7(6) . . ?
O1C C1C C2C 119.4(6) . . ?
C10C C1C O1C 116.1(6) . . ?
C10C C1C C2C 124.5(6) . . ?
C1A C2A C11A 122.1(7) . . ?
C3A C2A C1A 115.6(7) . . ?
C3A C2A C11A 122.3(6) . . ?
C1B C2B C11B 121.3(6) . . ?
C3B C2B C1B 117.2(6) . . ?
C3B C2B C11B 121.5(6) . . ?
C1C C2C C11C 124.1(6) . . ?
C3C C2C C1C 115.7(6) . . ?
C3C C2C C11C 120.2(6) . . ?
C2A C3A H3A 118.5 . . ?
C2A C3A C4A 123.0(6) . . ?
C4A C3A H3A 118.5 . . ?
C2B C3B H3B 118.0 . . ?
C2B C3B C4B 123.9(6) . . ?
C4B C3B H3B 118.0 . . ?
C2C C3C H3C 118.4 . . ?
C2C C3C C4C 123.3(6) . . ?
C4C C3C H3C 118.4 . . ?
C3A C4A C5A 120.2(7) . . ?
C3A C4A C9A 120.7(6) . . ?
C5A C4A C9A 119.1(7) . . ?
C3B C4B C5B 123.0(6) . . ?
C3B C4B C9B 117.4(6) . . ?
C5B C4B C9B 119.5(6) . . ?
C3C C4C C5C 121.5(6) . . ?
C9C C4C C3C 119.1(6) . . ?
C9C C4C C5C 119.4(6) . . ?
C4A C5A H5A 119.8 . . ?
C6A C5A C4A 120.5(7) . . ?
C6A C5A H5A 119.8 . . ?
C4B C5B H5B 118.9 . . ?
C6B C5B C4B 122.1(7) . . ?
C6B C5B H5B 118.9 . . ?
C4C C5C H5C 119.5 . . ?
C6C C5C C4C 121.0(7) . . ?
C6C C5C H5C 119.5 . . ?
C5A C6A H6A 119.6 . . ?
C5A C6A C7A 120.9(7) . . ?
C7A C6A H6A 119.6 . . ?
C5B C6B H6B 120.2 . . ?
C5B C6B C7B 119.6(7) . . ?
C7B C6B H6B 120.2 . . ?
C5C C6C H6C 119.8 . . ?
C5C C6C C7C 120.4(7) . . ?
C7C C6C H6C 119.8 . . ?
C6A C7A H7A 120.8 . . ?
C8A C7A C6A 118.4(7) . . ?
C8A C7A H7A 120.8 . . ?
C6B C7B H7B 120.1 . . ?
C8B C7B C6B 119.8(7) . . ?
C8B C7B H7B 120.1 . . ?
C6C C7C H7C 119.8 . . ?
C8C C7C C6C 120.3(7) . . ?
C8C C7C H7C 119.8 . . ?
C7A C8A H8A 118.7 . . ?
C7A C8A C9A 122.7(7) . . ?
C9A C8A H8A 118.7 . . ?
C7B C8B H8B 118.6 . . ?
C7B C8B C9B 122.7(7) . . ?
C9B C8B H8B 118.6 . . ?
C7C C8C H8C 120.1 . . ?
C7C C8C C9C 119.9(7) . . ?
C9C C8C H8C 120.1 . . ?
C4A C9A C10A 117.4(6) . . ?
C8A C9A C4A 118.5(7) . . ?
C8A C9A C10A 124.1(6) . . ?
C8B C9B C4B 116.2(6) . . ?
C10B C9B C4B 120.5(6) . . ?
C10B C9B C8B 123.3(6) . . ?
C4C C9C C8C 118.9(6) . . ?
C4C C9C C10C 118.5(6) . . ?
C8C C9C C10C 122.6(6) . . ?
C1A C10A C9A 118.0(6) . . ?
C1A C10A C34A 121.4(6) . . ?
C9A C10A C34A 120.5(6) . . ?
C1B C10B C9B 118.0(6) . . ?
C1B C10B C34B 119.6(6) . . ?
C9B C10B C34B 122.3(6) . . ?
C1C C10C C9C 118.1(6) . . ?
C1C C10C C34C 121.4(6) . . ?
C9C C10C C34C 120.3(6) . . ?
C12A C11A C2A 119.8(6) . . ?
C24A C11A C2A 120.3(6) . . ?
C24A C11A C12A 119.9(7) . . ?
C12B C11B C2B 121.7(6) . . ?
C24B C11B C2B 119.1(6) . . ?
C24B C11B C12B 119.2(6) . . ?
C12C C11C C2C 119.0(6) . . ?
C24C C11C C2C 120.6(6) . . ?
C24C C11C C12C 120.3(6) . . ?
C13A C12A C11A 121.9(7) . . ?
C13A C12A C17A 118.8(7) . . ?
C17A C12A C11A 119.3(7) . . ?
C13B C12B C11B 119.8(6) . . ?
C17B C12B C11B 119.9(6) . . ?
C17B C12B C13B 120.1(6) . . ?
C13C C12C C11C 123.3(6) . . ?
C13C C12C C17C 118.0(6) . . ?
C17C C12C C11C 118.7(6) . . ?
C12A C13A H13A 119.1 . . ?
C14A C13A C12A 121.8(7) . . ?
C14A C13A H13A 119.1 . . ?
C12B C13B H13B 119.9 . . ?
C14B C13B C12B 120.1(6) . . ?
C14B C13B H13B 119.9 . . ?
C12C C13C H13C 118.7 . . ?
C14C C13C C12C 122.5(7) . . ?
C14C C13C H13C 118.7 . . ?
C13A C14A H14A 120.4 . . ?
C13A C14A C15A 119.1(7) . . ?
C15A C14A H14A 120.4 . . ?
C13B C14B H14B 119.9 . . ?
C13B C14B C15B 120.2(7) . . ?
C15B C14B H14B 119.9 . . ?
C13C C14C H14C 120.6 . . ?
C13C C14C C15C 118.9(7) . . ?
C15C C14C H14C 120.6 . . ?
C14A C15A H15A 119.5 . . ?
C16A C15A C14A 121.0(7) . . ?
C16A C15A H15A 119.5 . . ?
C14B C15B H15B 120.6 . . ?
C16B C15B C14B 118.8(7) . . ?
C16B C15B H15B 120.6 . . ?
C14C C15C H15C 119.8 . . ?
C16C C15C C14C 120.5(7) . . ?
C16C C15C H15C 119.8 . . ?
C15A C16A H16A 119.2 . . ?
C15A C16A C17A 121.6(7) . . ?
C17A C16A H16A 119.2 . . ?
C15B C16B H16B 118.4 . . ?
C15B C16B C17B 123.3(7) . . ?
C17B C16B H16B 118.4 . . ?
C15C C16C H16C 118.9 . . ?
C15C C16C C17C 122.1(7) . . ?
C17C C16C H16C 118.9 . . ?
C12A C17A C18A 118.9(6) . . ?
C16A C17A C12A 117.4(7) . . ?
C16A C17A C18A 123.7(7) . . ?
C12B C17B C16B 117.3(6) . . ?
C12B C17B C18B 120.5(6) . . ?
C16B C17B C18B 122.2(6) . . ?
C12C C17C C18C 119.9(6) . . ?
C16C C17C C12C 117.9(6) . . ?
C16C C17C C18C 122.2(7) . . ?
C19A C18A C17A 122.0(6) . . ?
C23A C18A C17A 119.4(7) . . ?
C23A C18A C19A 118.5(7) . . ?
C19B C18B C17B 124.1(6) . . ?
C19B C18B C23B 117.3(6) . . ?
C23B C18B C17B 118.6(6) . . ?
C19C C18C C17C 122.4(7) . . ?
C19C C18C C23C 118.6(7) . . ?
C23C C18C C17C 119.0(6) . . ?
C18A C19A H19A 119.5 . . ?
C20A C19A C18A 120.9(7) . . ?
C20A C19A H19A 119.5 . . ?
C18B C19B H19B 119.7 . . ?
C20B C19B C18B 120.6(7) . . ?
C20B C19B H19B 119.7 . . ?
C18C C19C H19C 120.1 . . ?
C20C C19C C18C 119.8(8) . . ?
C20C C19C H19C 120.1 . . ?
C19A C20A H20A 120.0 . . ?
C19A C20A C21A 119.9(8) . . ?
C21A C20A H20A 120.0 . . ?
C19B C20B H20B 119.3 . . ?
C19B C20B C21B 121.5(7) . . ?
C21B C20B H20B 119.3 . . ?
C19C C20C H20C 119.5 . . ?
C21C C20C C19C 120.9(8) . . ?
C21C C20C H20C 119.5 . . ?
C20A C21A H21A 119.6 . . ?
C22A C21A C20A 120.7(8) . . ?
C22A C21A H21A 119.6 . . ?
C20B C21B H21B 120.3 . . ?
C20B C21B C22B 119.5(7) . . ?
C22B C21B H21B 120.3 . . ?
C20C C21C H21C 120.4 . . ?
C22C C21C C20C 119.2(7) . . ?
C22C C21C H21C 120.4 . . ?
C21A C22A H22A 120.0 . . ?
C21A C22A C23A 120.1(7) . . ?
C23A C22A H22A 120.0 . . ?
C21B C22B H22B 119.9 . . ?
C23B C22B C21B 120.2(7) . . ?
C23B C22B H22B 119.9 . . ?
C21C C22C H22C 119.2 . . ?
C21C C22C C23C 121.7(7) . . ?
C23C C22C H22C 119.2 . . ?
C18A C23A C22A 119.8(7) . . ?
C18A C23A C24A 120.2(7) . . ?
C22A C23A C24A 119.9(7) . . ?
C18B C23B C24B 118.5(6) . . ?
C22B C23B C18B 120.7(6) . . ?
C22B C23B C24B 120.8(6) . . ?
C18C C23C C24C 119.1(6) . . ?
C22C C23C C18C 119.7(7) . . ?
C22C C23C C24C 121.2(7) . . ?
C11A C24A C23A 122.1(7) . . ?
C11A C24A H24A 118.9 . . ?
C23A C24A H24A 118.9 . . ?
C11B C24B C23B 123.1(6) . . ?
C11B C24B H24B 118.5 . . ?
C23B C24B H24B 118.5 . . ?
C11C C24C C23C 122.9(6) . . ?
C11C C24C H24C 118.5 . . ?
C23C C24C H24C 118.5 . . ?
O2A C25A C26A 117.1(6) . . ?
C34A C25A O2A 119.4(6) . . ?
C34A C25A C26A 123.5(6) . . ?
O2B C25B C26B 117.5(6) . . ?
C34B C25B O2B 118.7(6) . . ?
C34B C25B C26B 123.8(6) . . ?
O2C C25C C26C 118.2(6) . . ?
C34C C25C O2C 118.4(6) . . ?
C34C C25C C26C 123.3(6) . . ?
C25A C26A C35A 121.7(6) . . ?
C27A C26A C25A 116.5(6) . . ?
C27A C26A C35A 121.7(6) . . ?
C25B C26B C35B 122.4(6) . . ?
C27B C26B C25B 116.6(7) . . ?
C27B C26B C35B 120.8(6) . . ?
C25C C26C C35C 122.6(6) . . ?
C27C C26C C25C 116.4(6) . . ?
C27C C26C C35C 120.8(6) . . ?
C26A C27A H27A 118.7 . . ?
C28A C27A C26A 122.6(7) . . ?
C28A C27A H27A 118.7 . . ?
C26B C27B H27B 118.5 . . ?
C26B C27B C28B 123.0(7) . . ?
C28B C27B H27B 118.5 . . ?
C26C C27C H27C 118.7 . . ?
C26C C27C C28C 122.6(6) . . ?
C28C C27C H27C 118.7 . . ?
C27A C28A C29A 122.5(7) . . ?
C27A C28A C33A 119.8(6) . . ?
C33A C28A C29A 117.7(7) . . ?
C27B C28B C29B 122.3(6) . . ?
C27B C28B C33B 119.4(6) . . ?
C29B C28B C33B 118.3(7) . . ?
C29C C28C C27C 120.5(7) . . ?
C29C C28C C33C 120.8(7) . . ?
C33C C28C C27C 118.8(6) . . ?
C28A C29A H29A 119.1 . . ?
C30A C29A C28A 121.8(7) . . ?
C30A C29A H29A 119.1 . . ?
C28B C29B H29B 118.8 . . ?
C30B C29B C28B 122.4(7) . . ?
C30B C29B H29B 118.8 . . ?
C28C C29C H29C 120.3 . . ?
C30C C29C C28C 119.3(8) . . ?
C30C C29C H29C 120.3 . . ?
C29A C30A H30A 119.6 . . ?
C29A C30A C31A 120.7(7) . . ?
C31A C30A H30A 119.6 . . ?
C29B C30B H30B 120.6 . . ?
C29B C30B C31B 118.8(7) . . ?
C31B C30B H30B 120.6 . . ?
C29C C30C H30C 119.8 . . ?
C29C C30C C31C 120.5(8) . . ?
C31C C30C H30C 119.8 . . ?
C30A C31A H31A 120.2 . . ?
C32A C31A C30A 119.6(7) . . ?
C32A C31A H31A 120.2 . . ?
C30B C31B H31B 119.3 . . ?
C32B C31B C30B 121.4(7) . . ?
C32B C31B H31B 119.3 . . ?
C30C C31C H31C 120.0 . . ?
C32C C31C C30C 120.0(7) . . ?
C32C C31C H31C 120.0 . . ?
C31A C32A H32A 118.9 . . ?
C31A C32A C33A 122.2(7) . . ?
C33A C32A H32A 118.9 . . ?
C31B C32B H32B 119.9 . . ?
C31B C32B C33B 120.2(7) . . ?
C33B C32B H32B 119.9 . . ?
C31C C32C H32C 119.2 . . ?
C31C C32C C33C 121.6(7) . . ?
C33C C32C H32C 119.2 . . ?
C32A C33A C28A 117.9(6) . . ?
C34A C33A C28A 118.3(6) . . ?
C34A C33A C32A 123.8(6) . . ?
C28B C33B C34B 119.0(6) . . ?
C32B C33B C28B 118.8(6) . . ?
C32B C33B C34B 122.1(6) . . ?
C28C C33C C34C 118.3(6) . . ?
C32C C33C C28C 117.7(6) . . ?
C32C C33C C34C 123.8(6) . . ?
C25A C34A C10A 118.9(6) . . ?
C25A C34A C33A 119.2(6) . . ?
C33A C34A C10A 121.9(6) . . ?
C25B C34B C10B 119.7(6) . . ?
C25B C34B C33B 117.8(6) . . ?
C33B C34B C10B 122.5(6) . . ?
C25C C34C C10C 119.5(6) . . ?
C25C C34C C33C 119.6(6) . . ?
C33C C34C C10C 120.9(6) . . ?
C36A C35A C26A 120.0(6) . . ?
C48A C35A C26A 120.3(6) . . ?
C48A C35A C36A 119.7(6) . . ?
C36B C35B C26B 124.2(6) . . ?
C48B C35B C26B 116.8(6) . . ?
C48B C35B C36B 118.9(6) . . ?
C36C C35C C26C 120.2(6) . . ?
C48C C35C C26C 121.6(6) . . ?
C48C C35C C36C 118.2(6) . . ?
C37A C36A C35A 121.7(7) . . ?
C41A C36A C35A 120.1(6) . . ?
C41A C36A C37A 118.1(7) . . ?
C37B C36B C35B 119.2(6) . . ?
C41B C36B C35B 120.4(6) . . ?
C41B C36B C37B 120.4(6) . . ?
C37C C36C C35C 120.1(6) . . ?
C41C C36C C35C 121.0(6) . . ?
C41C C36C C37C 118.9(6) . . ?
C36A C37A H37A 119.3 . . ?
C38A C37A C36A 121.4(8) . . ?
C38A C37A H37A 119.3 . . ?
C36B C37B H37B 120.3 . . ?
C38B C37B C36B 119.3(7) . . ?
C38B C37B H37B 120.3 . . ?
C36C C37C H37C 119.3 . . ?
C38C C37C C36C 121.3(7) . . ?
C38C C37C H37C 119.3 . . ?
C37A C38A H38A 119.9 . . ?
C37A C38A C39A 120.2(8) . . ?
C39A C38A H38A 119.9 . . ?
C37B C38B H38B 119.3 . . ?
C37B C38B C39B 121.3(7) . . ?
C39B C38B H38B 119.3 . . ?
C37C C38C H38C 120.1 . . ?
C37C C38C C39C 119.9(7) . . ?
C39C C38C H38C 120.1 . . ?
C38A C39A H39A 119.8 . . ?
C40A C39A C38A 120.5(8) . . ?
C40A C39A H39A 119.8 . . ?
C38B C39B H39B 120.9 . . ?
C40B C39B C38B 118.2(7) . . ?
C40B C39B H39B 120.9 . . ?
C38C C39C H39C 120.4 . . ?
C40C C39C C38C 119.2(7) . . ?
C40C C39C H39C 120.4 . . ?
C39A C40A H40A 120.0 . . ?
C39A C40A C41A 120.1(8) . . ?
C41A C40A H40A 120.0 . . ?
C39B C40B H40B 118.2 . . ?
C39B C40B C41B 123.5(8) . . ?
C41B C40B H40B 118.2 . . ?
C39C C40C H40C 118.6 . . ?
C39C C40C C41C 122.7(7) . . ?
C41C C40C H40C 118.6 . . ?
C36A C41A C40A 119.7(7) . . ?
C36A C41A C42A 119.6(6) . . ?
C40A C41A C42A 120.6(7) . . ?
C36B C41B C40B 117.1(7) . . ?
C36B C41B C42B 121.0(6) . . ?
C40B C41B C42B 121.9(7) . . ?
C36C C41C C40C 117.9(6) . . ?
C36C C41C C42C 119.8(6) . . ?
C40C C41C C42C 122.3(6) . . ?
C43A C42A C41A 123.2(7) . . ?
C47A C42A C41A 119.1(6) . . ?
C47A C42A C43A 117.6(7) . . ?
C43B C42B C41B 124.7(6) . . ?
C43B C42B C47B 118.2(6) . . ?
C47B C42B C41B 117.1(6) . . ?
C41C C42C C47C 118.0(6) . . ?
C43C C42C C41C 124.1(6) . . ?
C43C C42C C47C 118.0(6) . . ?
C42A C43A H43A 119.6 . . ?
C44A C43A C42A 120.7(8) . . ?
C44A C43A H43A 119.6 . . ?
C42B C43B H43B 119.4 . . ?
C42B C43B C44B 121.2(7) . . ?
C44B C43B H43B 119.4 . . ?
C42C C43C H43C 119.0 . . ?
C44C C43C C42C 122.0(6) . . ?
C44C C43C H43C 119.0 . . ?
C43A C44A H44A 119.2 . . ?
C43A C44A C45A 121.6(8) . . ?
C45A C44A H44A 119.2 . . ?
C43B C44B H44B 119.8 . . ?
C43B C44B C45B 120.5(7) . . ?
C45B C44B H44B 119.8 . . ?
C43C C44C H44C 120.1 . . ?
C43C C44C C45C 119.8(7) . . ?
C45C C44C H44C 120.1 . . ?
C44A C45A H45A 121.5 . . ?
C46A C45A C44A 117.1(8) . . ?
C46A C45A H45A 121.5 . . ?
C44B C45B H45B 120.4 . . ?
C46B C45B C44B 119.2(7) . . ?
C46B C45B H45B 120.4 . . ?
C44C C45C H45C 119.8 . . ?
C46C C45C C44C 120.4(7) . . ?
C46C C45C H45C 119.8 . . ?
C45A C46A H46A 118.0 . . ?
C45A C46A C47A 124.0(8) . . ?
C47A C46A H46A 118.0 . . ?
C45B C46B H46B 119.2 . . ?
C45B C46B C47B 121.7(7) . . ?
C47B C46B H46B 119.2 . . ?
C45C C46C H46C 118.9 . . ?
C45C C46C C47C 122.2(7) . . ?
C47C C46C H46C 118.9 . . ?
C42A C47A C48A 119.3(6) . . ?
C46A C47A C42A 118.6(7) . . ?
C46A C47A C48A 122.0(7) . . ?
C42B C47B C48B 120.7(6) . . ?
C46B C47B C42B 119.1(6) . . ?
C46B C47B C48B 120.2(6) . . ?
C46C C47C C42C 117.6(6) . . ?
C48C C47C C42C 120.1(6) . . ?
C48C C47C C46C 122.2(6) . . ?
C35A C48A C47A 121.5(6) . . ?
C35A C48A H48A 119.2 . . ?
C47A C48A H48A 119.2 . . ?
C35B C48B C47B 121.7(6) . . ?
C35B C48B H48B 119.1 . . ?
C47B C48B H48B 119.1 . . ?
C35C C48C H48C 118.6 . . ?
C47C C48C C35C 122.7(6) . . ?
C47C C48C H48C 118.6 . . ?
O1D P1D O2D 102.8(2) . . ?
O3D P1D O1D 107.3(3) . . ?
O3D P1D O2D 110.7(3) . . ?
O3D P1D O4D 119.5(3) . . ?
O4D P1D O1D 111.1(3) . . ?
O4D P1D O2D 104.1(3) . . ?
C1D O1D P1D 119.0(4) . . ?
C25D O2D P1D 120.5(4) . . ?
O1D C1D C2D 117.7(6) . . ?
C10D C1D O1D 119.6(6) . . ?
C10D C1D C2D 122.6(6) . . ?
C1D C2D C11D 120.8(6) . . ?
C3D C2D C1D 118.3(7) . . ?
C3D C2D C11D 120.6(7) . . ?
C2D C3D H 119.3 . . ?
C2D C3D C4D 121.3(7) . . ?
C4D C3D H 119.3 . . ?
C5D C4D C3D 121.8(7) . . ?
C9D C4D C3D 119.2(7) . . ?
C9D C4D C5D 119.1(7) . . ?
C4D C5D HA 119.0 . . ?
C6D C5D C4D 122.0(8) . . ?
C6D C5D HA 119.0 . . ?
C5D C6D HB 119.8 . . ?
C5D C6D C7D 120.4(8) . . ?
C7D C6D HB 119.8 . . ?
C6D C7D HC 120.1 . . ?
C8D C7D C6D 119.8(8) . . ?
C8D C7D HC 120.1 . . ?
C7D C8D HD 119.7 . . ?
C7D C8D C9D 120.6(7) . . ?
C9D C8D HD 119.7 . . ?
C4D C9D C8D 118.2(7) . . ?
C4D C9D C10D 119.5(7) . . ?
C8D C9D C10D 122.2(7) . . ?
C1D C10D C9D 118.8(7) . . ?
C1D C10D C34D 120.0(6) . . ?
C9D C10D C34D 121.2(7) . . ?
C12D C11D C2D 117.2(6) . . ?
C24D C11D C2D 123.4(6) . . ?
C24D C11D C12D 119.4(6) . . ?
C13D C12D C11D 119.3(6) . . ?
C17D C12D C11D 120.4(6) . . ?
C17D C12D C13D 120.2(6) . . ?
C12D C13D HE 120.4 . . ?
C14D C13D C12D 119.2(7) . . ?
C14D C13D HE 120.4 . . ?
C13D C14D HF 119.8 . . ?
C15D C14D C13D 120.3(7) . . ?
C15D C14D HF 119.8 . . ?
C14D C15D HG 118.9 . . ?
C16D C15D C14D 122.3(7) . . ?
C16D C15D HG 118.9 . . ?
C15D C16D HH 119.6 . . ?
C15D C16D C17D 120.7(7) . . ?
C17D C16D HH 119.6 . . ?
C12D C17D C16D 117.2(6) . . ?
C12D C17D C18D 120.8(6) . . ?
C16D C17D C18D 122.0(6) . . ?
C19D C18D C17D 123.7(7) . . ?
C19D C18D C23D 119.3(7) . . ?
C23D C18D C17D 117.0(7) . . ?
C18D C19D HI 119.7 . . ?
C18D C19D C20D 120.6(7) . . ?
C20D C19D HI 119.7 . . ?
C19D C20D HJ 120.1 . . ?
C21D C20D C19D 119.9(7) . . ?
C21D C20D HJ 120.1 . . ?
C20D C21D HK 120.0 . . ?
C22D C21D C20D 120.0(7) . . ?
C22D C21D HK 120.0 . . ?
C21D C22D HL 118.9 . . ?
C21D C22D C23D 122.2(7) . . ?
C23D C22D HL 118.9 . . ?
C22D C23D C18D 118.0(7) . . ?
C22D C23D C24D 121.5(7) . . ?
C24D C23D C18D 120.4(6) . . ?
C11D C24D C23D 121.9(6) . . ?
C11D C24D HM 119.0 . . ?
C23D C24D HM 119.0 . . ?
O2D C25D C26D 119.0(6) . . ?
C34D C25D O2D 117.7(6) . . ?
C34D C25D C26D 123.2(6) . . ?
C25D C26D C35D 123.7(6) . . ?
C27D C26D C25D 117.1(6) . . ?
C27D C26D C35D 118.9(6) . . ?
C26D C27D HN 118.8 . . ?
C26D C27D C28D 122.4(7) . . ?
C28D C27D HN 118.8 . . ?
C27D C28D C29D 122.0(7) . . ?
C33D C28D C27D 119.0(6) . . ?
C33D C28D C29D 118.9(7) . . ?
C28D C29D HO 119.4 . . ?
C30D C29D C28D 121.2(8) . . ?
C30D C29D HO 119.4 . . ?
C29D C30D HP 119.5 . . ?
C29D C30D C31D 121.0(8) . . ?
C31D C30D HP 119.5 . . ?
C30D C31D HQ 120.4 . . ?
C32D C31D C30D 119.3(8) . . ?
C32D C31D HQ 120.4 . . ?
C31D C32D HR 119.2 . . ?
C31D C32D C33D 121.6(8) . . ?
C33D C32D HR 119.2 . . ?
C28D C33D C32D 118.0(6) . . ?
C28D C33D C34D 119.4(6) . . ?
C34D C33D C32D 122.5(7) . . ?
C25D C34D C10D 120.6(6) . . ?
C25D C34D C33D 117.9(6) . . ?
C33D C34D C10D 121.4(6) . . ?
C36D C35D C26D 123.3(6) . . ?
C48D C35D C26D 117.3(6) . . ?
C48D C35D C36D 119.4(6) . . ?
C37D C36D C35D 122.5(6) . . ?
C41D C36D C35D 120.4(6) . . ?
C41D C36D C37D 117.0(6) . . ?
C36D C37D HS 118.7 . . ?
C38D C37D C36D 122.6(7) . . ?
C38D C37D HS 118.7 . . ?
C37D C38D HT 120.3 . . ?
C37D C38D C39D 119.5(7) . . ?
C39D C38D HT 120.3 . . ?
C38D C39D HU 120.3 . . ?
C40D C39D C38D 119.5(7) . . ?
C40D C39D HU 120.3 . . ?
C39D C40D HV 119.5 . . ?
C39D C40D C41D 121.0(7) . . ?
C41D C40D HV 119.5 . . ?
C36D C41D C42D 119.0(6) . . ?
C40D C41D C36D 120.4(6) . . ?
C40D C41D C42D 120.6(6) . . ?
C43D C42D C41D 123.3(7) . . ?
C47D C42D C41D 119.1(6) . . ?
C47D C42D C43D 117.5(7) . . ?
C42D C43D HW 119.4 . . ?
C44D C43D C42D 121.2(8) . . ?
C44D C43D HW 119.4 . . ?
C43D C44D HX 119.7 . . ?
C43D C44D C45D 120.6(8) . . ?
C45D C44D HX 119.7 . . ?
C44D C45D HY 120.3 . . ?
C46D C45D C44D 119.3(7) . . ?
C46D C45D HY 120.3 . . ?
C45D C46D HZ 120.0 . . ?
C45D C46D C47D 120.1(8) . . ?
C47D C46D HZ 120.0 . . ?
C42D C47D C46D 121.1(7) . . ?
C42D C47D C48D 119.9(6) . . ?
C46D C47D C48D 118.9(7) . . ?
C35D C48D C47D 121.9(7) . . ?
C35D C48D H0AA 119.0 . . ?
C47D C48D H0AA 119.0 . . ?
H1AA O1 H2AA 109.7 . . ?
H3AA O2 H4AA 109.4 . . ?
H5AA O3 H6AA 109.7 . . ?

loop_
_geom_hbond_atom_site_label_D
_geom_hbond_atom_site_label_H
_geom_hbond_atom_site_label_A
_geom_hbond_distance_DH
_geom_hbond_distance_HA
_geom_hbond_distance_DA
_geom_hbond_angle_DHA
_geom_hbond_site_symmetry_A
O1L H1L O2L 1.00(7) 1.84(7) 2.740(9) 148(6) .
O2L H2LB O3D 0.89 2.00 2.806(8) 150.2 .
O3L H3LA O1 0.91 1.87 2.705(7) 151.7 .
O4L H4L O2L 0.99(7) 2.15(6) 2.840(9) 125(5) .
O7L H7L O4D 1.02(18) 1.97(18) 2.758(8) 133(14) .
O8L H8L O3C 0.95(12) 1.83(12) 2.746(7) 160(10) .
O10L H10A O4L 0.95 2.26 2.898(9) 123.4 .
O10L H10B O3 0.95 2.05 2.686(9) 123.3 .
O1 H2AA O3C 0.87 1.88 2.670(7) 150.3 1_655
O2 H4AA O3A 0.87 1.84 2.646(8) 154.3 1_455
O3 H6AA O2 0.87 2.09 2.827(9) 141.9 .

loop_
_geom_torsion_atom_site_label_1
_geom_torsion_atom_site_label_2
_geom_torsion_atom_site_label_3
_geom_torsion_atom_site_label_4
_geom_torsion
_geom_torsion_site_symmetry_1
_geom_torsion_site_symmetry_2
_geom_torsion_site_symmetry_3
_geom_torsion_site_symmetry_4
_geom_torsion_publ_flag
P1A O1A C1A C2A -109.6(6) . . . . ?
P1A O1A C1A C10A 73.8(7) . . . . ?
P1A O2A C25A C26A -108.1(6) . . . . ?
P1A O2A C25A C34A 72.0(7) . . . . ?
P1B O1B C1B C2B -108.7(6) . . . . ?
P1B O1B C1B C10B 72.2(7) . . . . ?
P1B O2B C25B C26B -106.2(6) . . . . ?
P1B O2B C25B C34B 75.5(7) . . . . ?
P1C O1C C1C C2C -107.4(6) . . . . ?
P1C O1C C1C C10C 74.6(6) . . . . ?
P1C O2C C25C C26C -115.4(5) . . . . ?
P1C O2C C25C C34C 68.0(7) . . . . ?
O1A P1A O2A C25A -43.6(5) . . . . ?
O1A P1A O4A Ca1 164.9(3) . . . . ?
O1A C1A C2A C3A 176.1(6) . . . . ?
O1A C1A C2A C11A -5.8(9) . . . . ?
O1A C1A C10A C9A -174.0(6) . . . . ?
O1A C1A C10A C34A 2.2(9) . . . . ?
O1B P1B O2B C25B -51.2(5) . . . . ?
O1B P1B O3B Ca1 -66.6(6) . . . . ?
O1B P1B O4B Ca2 158.1(4) . . . . ?
O1B C1B C2B C3B -179.1(6) . . . . ?
O1B C1B C2B C11B 3.8(10) . . . . ?
O1B C1B C10B C9B -177.5(6) . . . . ?
O1B C1B C10B C34B -0.8(10) . . . . ?
O1C P1C O2C C25C -41.9(5) . . . . ?
O1C P1C O4C Ca2 -122.1(4) . . . . ?
O1C C1C C2C C3C 171.7(6) . . . . ?
O1C C1C C2C C11C -10.4(9) . . . . ?
O1C C1C C10C C9C -171.2(5) . . . . ?
O1C C1C C10C C34C 3.5(9) . . . . ?
O2A P1A O1A C1A -48.4(5) . . . . ?
O2A P1A O4A Ca1 -84.7(4) . . . . ?
O2A C25A C26A C27A -179.4(6) . . . . ?
O2A C25A C26A C35A -0.1(9) . . . . ?
O2A C25A C34A C10A 1.3(9) . . . . ?
O2A C25A C34A C33A -178.1(6) . . . . ?
O2B P1B O1B C1B -39.8(5) . . . . ?
O2B P1B O3B Ca1 -176.7(5) . . . . ?
O2B P1B O4B Ca2 -92.5(4) . . . . ?
O2B C25B C26B C27B -178.3(6) . . . . ?
O2B C25B C26B C35B 6.7(9) . . . . ?
O2B C25B C34B C10B 2.9(9) . . . . ?
O2B C25B C34B C33B -176.0(5) . . . . ?
O2C P1C O1C C1C -50.7(5) . . . . ?
O2C P1C O4C Ca2 125.3(4) . . . . ?
O2C C25C C26C C27C 175.1(6) . . . . ?
O2C C25C C26C C35C -10.7(9) . . . . ?
O2C C25C C34C C10C 5.6(9) . . . . ?
O2C C25C C34C C33C -172.9(5) . . . . ?
O3A P1A O1A C1A -165.5(4) . . . . ?
O3A P1A O2A C25A 68.2(5) . . . . ?
O3A P1A O4A Ca1 41.9(5) . . . . ?
O3B P1B O1B C1B -156.7(4) . . . . ?
O3B P1B O2B C25B 61.0(5) . . . . ?
O3B P1B O4B Ca2 34.6(6) . . . . ?
O3C P1C O1C C1C 60.8(5) . . . . ?
O3C P1C O2C C25C -157.8(4) . . . . ?
O3C P1C O4C Ca2 3.2(5) . . . . ?
O4A P1A O1A C1A 63.3(5) . . . . ?
O4A P1A O2A C25A -160.6(5) . . . . ?
O4B P1B O1B C1B 71.1(5) . . . . ?
O4B P1B O2B C25B -166.5(5) . . . . ?
O4B P1B O3B Ca1 59.5(7) . . . . ?
O4C P1C O1C C1C -168.8(4) . . . . ?
O4C P1C O2C C25C 72.1(5) . . . . ?
C1A C2A C3A C4A 0.4(10) . . . . ?
C1A C2A C11A C12A -107.3(8) . . . . ?
C1A C2A C11A C24A 74.5(9) . . . . ?
C1A C10A C34A C25A -53.3(9) . . . . ?
C1A C10A C34A C33A 126.1(7) . . . . ?
C1B C2B C3B C4B -1.7(11) . . . . ?
C1B C2B C11B C12B -75.6(9) . . . . ?
C1B C2B C11B C24B 106.8(8) . . . . ?
C1B C10B C34B C25B -52.0(9) . . . . ?
C1B C10B C34B C33B 126.8(7) . . . . ?
C1C C2C C3C C4C 3.2(9) . . . . ?
C1C C2C C11C C12C -128.3(7) . . . . ?
C1C C2C C11C C24C 54.6(9) . . . . ?
C1C C10C C34C C25C -58.3(9) . . . . ?
C1C C10C C34C C33C 120.1(7) . . . . ?
C2A C1A C10A C9A 9.6(10) . . . . ?
C2A C1A C10A C34A -174.2(6) . . . . ?
C2A C3A C4A C5A -176.3(7) . . . . ?
C2A C3A C4A C9A 3.8(11) . . . . ?
C2A C11A C12A C13A 2.8(11) . . . . ?
C2A C11A C12A C17A -179.2(6) . . . . ?
C2A C11A C24A C23A -179.9(6) . . . . ?
C2B C1B C10B C9B 3.5(10) . . . . ?
C2B C1B C10B C34B -179.8(6) . . . . ?
C2B C3B C4B C5B -177.4(7) . . . . ?
C2B C3B C4B C9B 0.0(11) . . . . ?
C2B C11B C12B C13B -3.7(10) . . . . ?
C2B C11B C12B C17B -178.7(6) . . . . ?
C2B C11B C24B C23B -178.1(7) . . . . ?
C2C C1C C10C C9C 10.9(10) . . . . ?
C2C C1C C10C C34C -174.4(6) . . . . ?
C2C C3C C4C C5C -178.0(6) . . . . ?
C2C C3C C4C C9C 2.7(10) . . . . ?
C2C C11C C12C C13C 7.4(10) . . . . ?
C2C C11C C12C C17C -173.3(6) . . . . ?
C2C C11C C24C C23C 174.3(6) . . . . ?
C3A C2A C11A C12A 70.6(9) . . . . ?
C3A C2A C11A C24A -107.6(8) . . . . ?
C3A C4A C5A C6A -180.0(7) . . . . ?
C3A C4A C9A C8A 179.7(7) . . . . ?
C3A C4A C9A C10A -1.6(10) . . . . ?
C3B C2B C11B C12B 107.5(8) . . . . ?
C3B C2B C11B C24B -70.1(10) . . . . ?
C3B C4B C5B C6B 178.1(7) . . . . ?
C3B C4B C9B C8B -177.1(6) . . . . ?
C3B C4B C9B C10B 3.6(10) . . . . ?
C3C C2C C11C C12C 49.5(9) . . . . ?
C3C C2C C11C C24C -127.6(7) . . . . ?
C3C C4C C5C C6C -178.0(6) . . . . ?
C3C C4C C9C C8C 178.0(6) . . . . ?
C3C C4C C9C C10C -2.4(9) . . . . ?
C4A C5A C6A C7A 0.5(12) . . . . ?
C4A C9A C10A C1A -4.7(9) . . . . ?
C4A C9A C10A C34A 179.0(6) . . . . ?
C4B C5B C6B C7B -2.2(12) . . . . ?
C4B C9B C10B C1B -5.2(10) . . . . ?
C4B C9B C10B C34B 178.2(6) . . . . ?
C4C C5C C6C C7C -1.9(10) . . . . ?
C4C C9C C10C C1C -4.1(9) . . . . ?
C4C C9C C10C C34C -178.9(6) . . . . ?
C5A C4A C9A C8A -0.2(10) . . . . ?
C5A C4A C9A C10A 178.5(6) . . . . ?
C5A C6A C7A C8A -0.5(12) . . . . ?
C5B C4B C9B C8B 0.3(10) . . . . ?
C5B C4B C9B C10B -179.0(6) . . . . ?
C5B C6B C7B C8B 2.3(12) . . . . ?
C5C C4C C9C C8C -1.3(9) . . . . ?
C5C C4C C9C C10C 178.4(6) . . . . ?
C5C C6C C7C C8C 2.8(11) . . . . ?
C6A C7A C8A C9A 0.2(12) . . . . ?
C6B C7B C8B C9B -1.1(12) . . . . ?
C6C C7C C8C C9C -2.9(10) . . . . ?
C7A C8A C9A C4A 0.1(11) . . . . ?
C7A C8A C9A C10A -178.5(7) . . . . ?
C7B C8B C9B C4B -0.2(10) . . . . ?
C7B C8B C9B C10B 179.1(7) . . . . ?
C7C C8C C9C C4C 2.2(10) . . . . ?
C7C C8C C9C C10C -177.5(6) . . . . ?
C8A C9A C10A C1A 173.9(7) . . . . ?
C8A C9A C10A C34A -2.3(10) . . . . ?
C8B C9B C10B C1B 175.5(7) . . . . ?
C8B C9B C10B C34B -1.1(10) . . . . ?
C8C C9C C10C C1C 175.6(6) . . . . ?
C8C C9C C10C C34C 0.8(9) . . . . ?
C9A C4A C5A C6A -0.1(11) . . . . ?
C9A C10A C34A C25A 122.8(7) . . . . ?
C9A C10A C34A C33A -57.8(9) . . . . ?
C9B C4B C5B C6B 0.9(11) . . . . ?
C9B C10B C34B C25B 124.6(7) . . . . ?
C9B C10B C34B C33B -56.6(9) . . . . ?
C9C C4C C5C C6C 1.2(10) . . . . ?
C9C C10C C34C C25C 116.3(7) . . . . ?
C9C C10C C34C C33C -65.3(8) . . . . ?
C10A C1A C2A C3A -7.4(10) . . . . ?
C10A C1A C2A C11A 170.6(7) . . . . ?
C10B C1B C2B C3B -0.1(11) . . . . ?
C10B C1B C2B C11B -177.1(6) . . . . ?
C10C C1C C2C C3C -10.5(10) . . . . ?
C10C C1C C2C C11C 167.4(6) . . . . ?
C11A C2A C3A C4A -177.6(6) . . . . ?
C11A C12A C13A C14A -179.2(7) . . . . ?
C11A C12A C17A C16A 177.1(6) . . . . ?
C11A C12A C17A C18A -2.3(10) . . . . ?
C11B C2B C3B C4B 175.3(7) . . . . ?
C11B C12B C13B C14B -178.3(7) . . . . ?
C11B C12B C17B C16B 178.5(6) . . . . ?
C11B C12B C17B C18B -3.7(9) . . . . ?
C11C C2C C3C C4C -174.7(6) . . . . ?
C11C C12C C13C C14C -178.5(7) . . . . ?
C11C C12C C17C C16C 178.4(7) . . . . ?
C11C C12C C17C C18C -1.3(9) . . . . ?
C12A C11A C24A C23A 1.8(11) . . . . ?
C12A C13A C14A C15A 1.8(12) . . . . ?
C12A C17A C18A C19A -174.9(7) . . . . ?
C12A C17A C18A C23A 4.9(10) . . . . ?
C12B C11B C24B C23B 4.2(11) . . . . ?
C12B C13B C14B C15B 2.8(11) . . . . ?
C12B C17B C18B C19B -174.7(6) . . . . ?
C12B C17B C18B C23B 5.6(9) . . . . ?
C12C C11C C24C C23C -2.7(10) . . . . ?
C12C C13C C14C C15C -0.3(11) . . . . ?
C12C C17C C18C C19C 179.1(7) . . . . ?
C12C C17C C18C C23C -2.3(10) . . . . ?
C13A C12A C17A C16A -4.9(10) . . . . ?
C13A C12A C17A C18A 175.7(6) . . . . ?
C13A C14A C15A C16A -4.4(12) . . . . ?
C13B C12B C17B C16B 3.5(10) . . . . ?
C13B C12B C17B C18B -178.8(6) . . . . ?
C13B C14B C15B C16B -2.6(12) . . . . ?
C13C C12C C17C C16C -2.2(10) . . . . ?
C13C C12C C17C C18C 178.0(6) . . . . ?
C13C C14C C15C C16C -1.6(12) . . . . ?
C14A C15A C16A C17A 2.3(12) . . . . ?
C14B C15B C16B C17B 3.0(12) . . . . ?
C14C C15C C16C C17C 1.5(13) . . . . ?
C15A C16A C17A C12A 2.4(11) . . . . ?
C15A C16A C17A C18A -178.2(7) . . . . ?
C15B C16B C17B C12B -3.4(11) . . . . ?
C15B C16B C17B C18B 178.8(7) . . . . ?
C15C C16C C17C C12C 0.4(12) . . . . ?
C15C C16C C17C C18C -179.8(8) . . . . ?
C16A C17A C18A C19A 5.7(11) . . . . ?
C16A C17A C18A C23A -174.5(7) . . . . ?
C16B C17B C18B C19B 2.9(10) . . . . ?
C16B C17B C18B C23B -176.8(6) . . . . ?
C16C C17C C18C C19C -0.7(12) . . . . ?
C16C C17C C18C C23C 178.0(7) . . . . ?
C17A C12A C13A C14A 2.9(11) . . . . ?
C17A C18A C19A C20A -178.5(7) . . . . ?
C17A C18A C23A C22A 179.4(6) . . . . ?
C17A C18A C23A C24A -4.2(10) . . . . ?
C17B C12B C13B C14B -3.3(10) . . . . ?
C17B C18B C19B C20B 178.0(6) . . . . ?
C17B C18B C23B C22B 178.5(6) . . . . ?
C17B C18B C23B C24B -2.6(9) . . . . ?
C17C C12C C13C C14C 2.2(10) . . . . ?
C17C C18C C19C C20C 176.7(8) . . . . ?
C17C C18C C23C C22C -178.2(6) . . . . ?
C17C C18C C23C C24C 3.4(10) . . . . ?
C18A C19A C20A C21A -2.1(12) . . . . ?
C18A C23A C24A C11A 0.8(11) . . . . ?
C18B C19B C20B C21B 4.3(11) . . . . ?
C18B C23B C24B C11B -2.3(11) . . . . ?
C18C C19C C20C C21C 2.0(14) . . . . ?
C18C C23C C24C C11C -0.9(10) . . . . ?
C19A C18A C23A C22A -0.8(10) . . . . ?
C19A C18A C23A C24A 175.6(6) . . . . ?
C19A C20A C21A C22A 1.7(13) . . . . ?
C19B C18B C23B C22B -1.2(10) . . . . ?
C19B C18B C23B C24B 177.7(6) . . . . ?
C19B C20B C21B C22B -2.7(11) . . . . ?
C19C C18C C23C C22C 0.5(11) . . . . ?
C19C C18C C23C C24C -177.9(7) . . . . ?
C19C C20C C21C C22C -0.5(14) . . . . ?
C20A C21A C22A C23A -0.9(12) . . . . ?
C20B C21B C22B C23B -1.0(11) . . . . ?
C20C C21C C22C C23C -1.0(13) . . . . ?
C21A C22A C23A C18A 0.4(11) . . . . ?
C21A C22A C23A C24A -176.0(7) . . . . ?
C21B C22B C23B C18B 2.9(11) . . . . ?
C21B C22B C23B C24B -176.0(7) . . . . ?
C21C C22C C23C C18C 1.0(11) . . . . ?
C21C C22C C23C C24C 179.4(7) . . . . ?
C22A C23A C24A C11A 177.2(7) . . . . ?
C22B C23B C24B C11B 176.6(7) . . . . ?
C22C C23C C24C C11C -179.3(7) . . . . ?
C23A C18A C19A C20A 1.7(11) . . . . ?
C23B C18B C19B C20B -2.3(10) . . . . ?
C23C C18C C19C C20C -2.0(12) . . . . ?
C24A C11A C12A C13A -178.9(7) . . . . ?
C24A C11A C12A C17A -1.0(10) . . . . ?
C24B C11B C12B C13B 173.9(7) . . . . ?
C24B C11B C12B C17B -1.1(10) . . . . ?
C24C C11C C12C C13C -175.5(7) . . . . ?
C24C C11C C12C C17C 3.8(10) . . . . ?
C25A C26A C27A C28A -1.0(10) . . . . ?
C25A C26A C35A C36A -91.7(8) . . . . ?
C25A C26A C35A C48A 90.1(8) . . . . ?
C25B C26B C27B C28B -4.2(10) . . . . ?
C25B C26B C35B C36B -66.1(9) . . . . ?
C25B C26B C35B C48B 115.3(7) . . . . ?
C25C C26C C27C C28C -1.3(10) . . . . ?
C25C C26C C35C C36C -100.7(7) . . . . ?
C25C C26C C35C C48C 80.5(8) . . . . ?
C26A C25A C34A C10A -178.6(6) . . . . ?
C26A C25A C34A C33A 2.0(10) . . . . ?
C26A C27A C28A C29A -177.2(7) . . . . ?
C26A C27A C28A C33A -0.9(11) . . . . ?
C26A C35A C36A C37A 9.9(10) . . . . ?
C26A C35A C36A C41A -172.4(6) . . . . ?
C26A C35A C48A C47A 173.2(6) . . . . ?
C26B C25B C34B C10B -175.3(6) . . . . ?
C26B C25B C34B C33B 5.8(10) . . . . ?
C26B C27B C28B C29B -175.8(7) . . . . ?
C26B C27B C28B C33B 2.6(10) . . . . ?
C26B C35B C36B C37B 0.2(10) . . . . ?
C26B C35B C36B C41B -178.6(6) . . . . ?
C26B C35B C48B C47B -178.6(6) . . . . ?
C26C C25C C34C C10C -170.8(6) . . . . ?
C26C C25C C34C C33C 10.7(9) . . . . ?
C26C C27C C28C C29C -172.3(8) . . . . ?
C26C C27C C28C C33C 8.4(12) . . . . ?
C26C C35C C36C C37C 4.8(9) . . . . ?
C26C C35C C36C C41C -175.1(6) . . . . ?
C26C C35C C48C C47C 173.0(6) . . . . ?
C27A C26A C35A C36A 87.6(9) . . . . ?
C27A C26A C35A C48A -90.6(8) . . . . ?
C27A C28A C29A C30A 175.9(8) . . . . ?
C27A C28A C33A C32A -173.8(7) . . . . ?
C27A C28A C33A C34A 3.4(10) . . . . ?
C27B C26B C35B C36B 119.1(8) . . . . ?
C27B C26B C35B C48B -59.5(9) . . . . ?
C27B C28B C29B C30B 175.4(7) . . . . ?
C27B C28B C33B C32B -173.3(6) . . . . ?
C27B C28B C33B C34B 3.4(10) . . . . ?
C27C C26C C35C C36C 73.3(9) . . . . ?
C27C C26C C35C C48C -105.5(8) . . . . ?
C27C C28C C29C C30C -179.9(9) . . . . ?
C27C C28C C33C C32C 177.9(7) . . . . ?
C27C C28C C33C C34C -6.2(11) . . . . ?
C28A C29A C30A C31A -3.2(12) . . . . ?
C28A C33A C34A C10A 176.7(6) . . . . ?
C28A C33A C34A C25A -3.9(9) . . . . ?
C28B C29B C30B C31B -1.3(12) . . . . ?
C28B C33B C34B C10B 173.9(6) . . . . ?
C28B C33B C34B C25B -7.3(9) . . . . ?
C28C C29C C30C C31C 2.8(16) . . . . ?
C28C C33C C34C C10C 178.6(6) . . . . ?
C28C C33C C34C C25C -2.9(10) . . . . ?
C29A C28A C33A C32A 2.7(10) . . . . ?
C29A C28A C33A C34A 179.8(6) . . . . ?
C29A C30A C31A C32A 4.7(12) . . . . ?
C29B C28B C33B C32B 5.1(10) . . . . ?
C29B C28B C33B C34B -178.2(6) . . . . ?
C29B C30B C31B C32B 3.4(12) . . . . ?
C29C C28C C33C C32C -1.3(12) . . . . ?
C29C C28C C33C C34C 174.6(8) . . . . ?
C29C C30C C31C C32C -2.8(15) . . . . ?
C30A C31A C32A C33A -2.4(11) . . . . ?
C30B C31B C32B C33B -1.1(11) . . . . ?
C30C C31C C32C C33C 0.7(13) . . . . ?
C31A C32A C33A C28A -1.2(10) . . . . ?
C31A C32A C33A C34A -178.2(7) . . . . ?
C31B C32B C33B C28B -3.1(10) . . . . ?
C31B C32B C33B C34B -179.7(6) . . . . ?
C31C C32C C33C C28C 1.3(11) . . . . ?
C31C C32C C33C C34C -174.4(7) . . . . ?
C32A C33A C34A C10A -6.3(10) . . . . ?
C32A C33A C34A C25A 173.1(6) . . . . ?
C32B C33B C34B C10B -9.6(10) . . . . ?
C32B C33B C34B C25B 169.3(6) . . . . ?
C32C C33C C34C C10C -5.7(10) . . . . ?
C32C C33C C34C C25C 172.8(6) . . . . ?
C33A C28A C29A C30A -0.5(12) . . . . ?
C33B C28B C29B C30B -2.9(11) . . . . ?
C33C C28C C29C C30C -0.7(14) . . . . ?
C34A C25A C26A C27A 0.4(10) . . . . ?
C34A C25A C26A C35A 179.8(6) . . . . ?
C34B C25B C26B C27B -0.1(10) . . . . ?
C34B C25B C26B C35B -175.1(6) . . . . ?
C34C C25C C26C C27C -8.5(9) . . . . ?
C34C C25C C26C C35C 165.8(6) . . . . ?
C35A C26A C27A C28A 179.7(7) . . . . ?
C35A C36A C37A C38A 176.7(8) . . . . ?
C35A C36A C41A C40A -178.6(7) . . . . ?
C35A C36A C41A C42A -0.5(10) . . . . ?
C35B C26B C27B C28B 170.8(6) . . . . ?
C35B C36B C37B C38B -177.5(7) . . . . ?
C35B C36B C41B C40B 177.3(6) . . . . ?
C35B C36B C41B C42B -3.0(10) . . . . ?
C35C C26C C27C C28C -175.7(7) . . . . ?
C35C C36C C37C C38C -178.1(7) . . . . ?
C35C C36C C41C C40C 180.0(6) . . . . ?
C35C C36C C41C C42C -0.1(10) . . . . ?
C36A C35A C48A C47A -5.0(10) . . . . ?
C36A C37A C38A C39A 1.7(13) . . . . ?
C36A C41A C42A C43A 173.0(7) . . . . ?
C36A C41A C42A C47A -5.5(10) . . . . ?
C36B C35B C48B C47B 2.8(10) . . . . ?
C36B C37B C38B C39B -1.9(12) . . . . ?
C36B C41B C42B C43B -176.1(7) . . . . ?
C36B C41B C42B C47B 3.2(10) . . . . ?
C36C C35C C48C C47C -5.8(10) . . . . ?
C36C C37C C38C C39C -2.0(11) . . . . ?
C36C C41C C42C C43C 177.8(7) . . . . ?
C36C C41C C42C C47C -1.7(10) . . . . ?
C37A C36A C41A C40A -0.8(10) . . . . ?
C37A C36A C41A C42A 177.3(7) . . . . ?
C37A C38A C39A C40A -0.4(13) . . . . ?
C37B C36B C41B C40B -1.5(10) . . . . ?
C37B C36B C41B C42B 178.2(6) . . . . ?
C37B C38B C39B C40B 2.8(13) . . . . ?
C37C C36C C41C C40C 0.0(10) . . . . ?
C37C C36C C41C C42C 180.0(6) . . . . ?
C37C C38C C39C C40C 0.2(11) . . . . ?
C38A C39A C40A C41A -1.5(12) . . . . ?
C38B C39B C40B C41B -3.0(13) . . . . ?
C38C C39C C40C C41C 1.6(12) . . . . ?
C39A C40A C41A C36A 2.1(11) . . . . ?
C39A C40A C41A C42A -176.0(7) . . . . ?
C39B C40B C41B C36B 2.4(12) . . . . ?
C39B C40B C41B C42B -177.3(8) . . . . ?
C39C C40C C41C C36C -1.8(11) . . . . ?
C39C C40C C41C C42C 178.3(7) . . . . ?
C40A C41A C42A C43A -8.9(11) . . . . ?
C40A C41A C42A C47A 172.6(7) . . . . ?
C40B C41B C42B C43B 3.6(11) . . . . ?
C40B C41B C42B C47B -177.1(6) . . . . ?
C40C C41C C42C C43C -2.2(11) . . . . ?
C40C C41C C42C C47C 178.3(7) . . . . ?
C41A C36A C37A C38A -1.1(12) . . . . ?
C41A C42A C43A C44A 179.6(7) . . . . ?
C41A C42A C47A C46A -175.6(7) . . . . ?
C41A C42A C47A C48A 6.3(10) . . . . ?
C41B C36B C37B C38B 1.3(11) . . . . ?
C41B C42B C43B C44B 179.0(7) . . . . ?
C41B C42B C47B C46B 179.9(6) . . . . ?
C41B C42B C47B C48B -0.5(10) . . . . ?
C41C C36C C37C C38C 1.8(10) . . . . ?
C41C C42C C43C C44C -177.2(7) . . . . ?
C41C C42C C47C C46C 175.9(6) . . . . ?
C41C C42C C47C C48C -0.3(10) . . . . ?
C42A C43A C44A C45A -3.3(13) . . . . ?
C42A C47A C48A C35A -1.1(10) . . . . ?
C42B C43B C44B C45B -1.2(13) . . . . ?
C42B C47B C48B C35B -2.5(10) . . . . ?
C42C C43C C44C C45C -0.1(11) . . . . ?
C42C C47C C48C C35C 4.2(11) . . . . ?
C43A C42A C47A C46A 5.8(10) . . . . ?
C43A C42A C47A C48A -172.3(7) . . . . ?
C43A C44A C45A C46A 4.2(13) . . . . ?
C43B C42B C47B C46B -0.8(10) . . . . ?
C43B C42B C47B C48B 178.8(7) . . . . ?
C43B C44B C45B C46B 3.8(12) . . . . ?
C43C C42C C47C C46C -3.6(10) . . . . ?
C43C C42C C47C C48C -179.8(6) . . . . ?
C43C C44C C45C C46C -0.8(12) . . . . ?
C44A C45A C46A C47A 0.0(13) . . . . ?
C44B C45B C46B C47B -4.9(11) . . . . ?
C44C C45C C46C C47C -0.6(12) . . . . ?
C45A C46A C47A C42A -5.1(12) . . . . ?
C45A C46A C47A C48A 172.9(8) . . . . ?
C45B C46B C47B C42B 3.4(11) . . . . ?
C45B C46B C47B C48B -176.2(7) . . . . ?
C45C C46C C47C C42C 2.9(11) . . . . ?
C45C C46C C47C C48C 179.0(7) . . . . ?
C46A C47A C48A C35A -179.1(7) . . . . ?
C46B C47B C48B C35B 177.0(6) . . . . ?
C46C C47C C48C C35C -171.9(7) . . . . ?
C47A C42A C43A C44A -1.9(11) . . . . ?
C47B C42B C43B C44B -0.3(12) . . . . ?
C47C C42C C43C C44C 2.3(10) . . . . ?
C48A C35A C36A C37A -171.9(7) . . . . ?
C48A C35A C36A C41A 5.8(10) . . . . ?
C48B C35B C36B C37B 178.7(6) . . . . ?
C48B C35B C36B C41B 0.0(10) . . . . ?
C48C C35C C36C C37C -176.3(6) . . . . ?
C48C C35C C36C C41C 3.7(10) . . . . ?
P1D O1D C1D C2D -111.0(6) . . . . ?
P1D O1D C1D C10D 71.2(7) . . . . ?
P1D O2D C25D C26D -112.8(6) . . . . ?
P1D O2D C25D C34D 70.5(7) . . . . ?
O1D P1D O2D C25D -46.3(5) . . . . ?
O1D C1D C2D C3D 176.5(6) . . . . ?
O1D C1D C2D C11D -10.6(9) . . . . ?
O1D C1D C10D C9D -177.2(6) . . . . ?
O1D C1D C10D C34D 3.1(10) . . . . ?
O2D P1D O1D C1D -44.5(5) . . . . ?
O2D C25D C26D C27D -180.0(6) . . . . ?
O2D C25D C26D C35D 6.3(10) . . . . ?
O2D C25D C34D C10D 5.7(9) . . . . ?
O2D C25D C34D C33D -173.3(6) . . . . ?
O3D P1D O1D C1D -161.2(5) . . . . ?
O3D P1D O2D C25D 68.0(5) . . . . ?
O4D P1D O1D C1D 66.4(5) . . . . ?
O4D P1D O2D C25D -162.3(5) . . . . ?
C1D C2D C3D C4D 1.6(11) . . . . ?
C1D C2D C11D C12D -77.4(8) . . . . ?
C1D C2D C11D C24D 103.9(8) . . . . ?
C1D C10D C34D C25D -56.4(9) . . . . ?
C1D C10D C34D C33D 122.5(7) . . . . ?
C2D C1D C10D C9D 5.2(10) . . . . ?
C2D C1D C10D C34D -174.5(6) . . . . ?
C2D C3D C4D C5D -178.1(8) . . . . ?
C2D C3D C4D C9D 2.9(11) . . . . ?
C2D C11D C12D C13D 0.7(10) . . . . ?
C2D C11D C12D C17D -177.7(6) . . . . ?
C2D C11D C24D C23D 176.6(7) . . . . ?
C3D C2D C11D C12D 95.4(8) . . . . ?
C3D C2D C11D C24D -83.4(9) . . . . ?
C3D C4D C5D C6D -179.4(8) . . . . ?
C3D C4D C9D C8D 179.3(7) . . . . ?
C3D C4D C9D C10D -3.5(10) . . . . ?
C4D C5D C6D C7D 0.3(14) . . . . ?
C4D C9D C10D C1D -0.5(10) . . . . ?
C4D C9D C10D C34D 179.2(6) . . . . ?
C5D C4D C9D C8D 0.3(11) . . . . ?
C5D C4D C9D C10D 177.5(7) . . . . ?
C5D C6D C7D C8D 0.0(14) . . . . ?
C6D C7D C8D C9D -0.1(12) . . . . ?
C7D C8D C9D C4D -0.1(11) . . . . ?
C7D C8D C9D C10D -177.2(7) . . . . ?
C8D C9D C10D C1D 176.6(7) . . . . ?
C8D C9D C10D C34D -3.7(10) . . . . ?
C9D C4D C5D C6D -0.4(13) . . . . ?
C9D C10D C34D C25D 123.9(7) . . . . ?
C9D C10D C34D C33D -57.2(9) . . . . ?
C10D C1D C2D C3D -5.8(10) . . . . ?
C10D C1D C2D C11D 167.0(6) . . . . ?
C11D C2D C3D C4D -171.3(7) . . . . ?
C11D C12D C13D C14D 179.6(7) . . . . ?
C11D C12D C17D C16D -179.8(6) . . . . ?
C11D C12D C17D C18D 0.4(10) . . . . ?
C12D C11D C24D C23D -2.2(11) . . . . ?
C12D C13D C14D C15D 0.9(11) . . . . ?
C12D C17D C18D C19D -179.7(7) . . . . ?
C12D C17D C18D C23D -0.8(10) . . . . ?
C13D C12D C17D C16D 1.9(10) . . . . ?
C13D C12D C17D C18D -178.0(6) . . . . ?
C13D C14D C15D C16D 0.4(12) . . . . ?
C14D C15D C16D C17D -0.6(12) . . . . ?
C15D C16D C17D C12D -0.6(10) . . . . ?
C15D C16D C17D C18D 179.3(7) . . . . ?
C16D C17D C18D C19D 0.5(11) . . . . ?
C16D C17D C18D C23D 179.3(6) . . . . ?
C17D C12D C13D C14D -2.1(11) . . . . ?
C17D C18D C19D C20D -179.0(7) . . . . ?
C17D C18D C23D C22D 180.0(6) . . . . ?
C17D C18D C23D C24D -0.1(10) . . . . ?
C18D C19D C20D C21D -2.9(11) . . . . ?
C18D C23D C24D C11D 1.7(11) . . . . ?
C19D C18D C23D C22D -1.1(10) . . . . ?
C19D C18D C23D C24D 178.7(7) . . . . ?
C19D C20D C21D C22D 2.4(11) . . . . ?
C20D C21D C22D C23D -1.3(11) . . . . ?
C21D C22D C23D C18D 0.7(11) . . . . ?
C21D C22D C23D C24D -179.2(7) . . . . ?
C22D C23D C24D C11D -178.4(7) . . . . ?
C23D C18D C19D C20D 2.2(11) . . . . ?
C24D C11D C12D C13D 179.5(7) . . . . ?
C24D C11D C12D C17D 1.1(10) . . . . ?
C25D C26D C27D C28D -3.8(10) . . . . ?
C25D C26D C35D C36D -58.2(9) . . . . ?
C25D C26D C35D C48D 124.9(7) . . . . ?
C26D C25D C34D C10D -170.8(6) . . . . ?
C26D C25D C34D C33D 10.2(10) . . . . ?
C26D C27D C28D C29D -172.7(7) . . . . ?
C26D C27D C28D C33D 3.8(10) . . . . ?
C26D C35D C36D C37D -1.6(10) . . . . ?
C26D C35D C36D C41D 179.9(6) . . . . ?
C26D C35D C48D C47D 178.7(6) . . . . ?
C27D C26D C35D C36D 128.2(7) . . . . ?
C27D C26D C35D C48D -48.7(9) . . . . ?
C27D C28D C29D C30D 174.3(8) . . . . ?
C27D C28D C33D C32D -173.8(6) . . . . ?
C27D C28D C33D C34D 3.2(10) . . . . ?
C28D C29D C30D C31D -0.1(13) . . . . ?
C28D C33D C34D C10D 171.1(6) . . . . ?
C28D C33D C34D C25D -9.9(10) . . . . ?
C29D C28D C33D C32D 2.9(10) . . . . ?
C29D C28D C33D C34D 179.8(6) . . . . ?
C29D C30D C31D C32D 1.6(14) . . . . ?
C30D C31D C32D C33D -0.9(13) . . . . ?
C31D C32D C33D C28D -1.4(11) . . . . ?
C31D C32D C33D C34D -178.2(7) . . . . ?
C32D C33D C34D C10D -12.1(10) . . . . ?
C32D C33D C34D C25D 166.9(7) . . . . ?
C33D C28D C29D C30D -2.3(11) . . . . ?
C34D C25D C26D C27D -3.5(10) . . . . ?
C34D C25D C26D C35D -177.2(6) . . . . ?
C35D C26D C27D C28D 170.3(6) . . . . ?
C35D C36D C37D C38D -178.6(7) . . . . ?
C35D C36D C41D C40D 179.2(6) . . . . ?
C35D C36D C41D C42D 1.7(9) . . . . ?
C36D C35D C48D C47D 1.7(10) . . . . ?
C36D C37D C38D C39D -2.2(11) . . . . ?
C36D C41D C42D C43D -176.6(6) . . . . ?
C36D C41D C42D C47D 1.4(9) . . . . ?
C37D C36D C41D C40D 0.5(9) . . . . ?
C37D C36D C41D C42D -176.9(6) . . . . ?
C37D C38D C39D C40D 3.8(11) . . . . ?
C38D C39D C40D C41D -3.2(11) . . . . ?
C39D C40D C41D C36D 1.1(11) . . . . ?
C39D C40D C41D C42D 178.5(7) . . . . ?
C40D C41D C42D C43D 5.9(10) . . . . ?
C40D C41D C42D C47D -176.0(6) . . . . ?
C41D C36D C37D C38D 0.0(10) . . . . ?
C41D C42D C43D C44D -179.0(7) . . . . ?
C41D C42D C47D C46D 178.0(6) . . . . ?
C41D C42D C47D C48D -3.0(10) . . . . ?
C42D C43D C44D C45D -2.3(11) . . . . ?
C42D C47D C48D C35D 1.5(10) . . . . ?
C43D C42D C47D C46D -3.8(10) . . . . ?
C43D C42D C47D C48D 175.2(6) . . . . ?
C43D C44D C45D C46D 2.7(11) . . . . ?
C44D C45D C46D C47D -3.6(12) . . . . ?
C45D C46D C47D C42D 4.3(11) . . . . ?
C45D C46D C47D C48D -174.7(7) . . . . ?
C46D C47D C48D C35D -179.5(7) . . . . ?
C47D C42D C43D C44D 2.9(10) . . . . ?
C48D C35D C36D C37D 175.3(6) . . . . ?
C48D C35D C36D C41D -3.3(9) . . . . ?

_shelx_res_file                  
;
TITL xrd_0818abeu_a.res in P2(1)2(1)2(1)
    xrd_0818abeu.res
    created by SHELXL-2016/6 at 17:24:51 on 19-Nov-2016
REM Old TITL xrd_0818aBEU in P2(1)2(1)2(1)
REM SHELXT solution in P2(1)2(1)2(1)
REM R1 0.131, Rweak 0.042, Alpha 0.003, Orientation as input
REM Flack x = 0.041 ( 0.008 ) from Parsons' quotients
REM Formula found by SHELXT: C244 O26 P4 Ca2
CELL 1.54178 13.7157 21.388 65.4834 90 90 90
ZERR 4 0.0004 0.0007 0.0022 0 0 0
LATT -1
SYMM 0.5-X,-Y,0.5+Z
SYMM -X,0.5+Y,0.5-Z
SYMM 0.5+X,0.5-Y,-Z
SFAC C H Ca O P
UNIT 768 532 8 116 16
EQIV $1 1+X,+Y,+Z
EQIV $2 -1+X,+Y,+Z

L.S. 100
PLAN  4
SIZE 0.03 0.036 0.528
TEMP -173.16
HTAB O8L O3C
HTAB O7L O4D
HTAB O4L O2L
HTAB O10L O4L
HTAB O2L O3D
HTAB O1L O3A
HTAB O1L O2L
HTAB O3L O1
HTAB O10L O3
HTAB O3 O2
HTAB O1 O3C_$1
HTAB O2 O3A_$2
FREE Ca2 P1C
FREE Ca2 H9L
FREE Ca2 H8L
FREE Ca1 H1L
FREE Ca1 H4L
FREE Ca1 P1A
BOND $H
list 4
MORE -1
CONF
fmap 2
acta
OMIT 0 0 2
OMIT 2 3 0
OMIT 0 1 1
OMIT 0 2 0
REM <olex2.extras>
REM <HklSrc "%./xrd_0818aBEU_sq.hkl">
REM </olex2.extras>

WGHT    0.047800
FVAR       1.83948
CA1   3    0.554162    0.417630    0.632199    11.00000    0.02796    0.03837 =
         0.03333    0.00345   -0.00486   -0.00111
CA2   3    0.199068    0.423972    0.599377    11.00000    0.02675    0.03741 =
         0.03383   -0.00354   -0.00422    0.00052
P1A   5    0.712991    0.451006    0.672562    11.00000    0.02639    0.03681 =
         0.03200   -0.00123   -0.00389    0.00255
P1B   5    0.398601    0.533996    0.606369    11.00000    0.02874    0.03190 =
         0.03249   -0.00070   -0.00409    0.00074
P1C   5    0.021448    0.391491    0.561141    11.00000    0.02422    0.03274 =
         0.03192    0.00003   -0.00332   -0.00125
O1A   4    0.765623    0.510359    0.683423    11.00000    0.02520    0.03718 =
         0.03097    0.00032   -0.00532   -0.00012
O1B   4    0.481448    0.562443    0.591458    11.00000    0.02646    0.03365 =
         0.03093    0.00209   -0.00194    0.00263
O1C   4    0.037671    0.331829    0.546323    11.00000    0.02227    0.03531 =
         0.03131   -0.00064   -0.00427   -0.00214
O1L   4    0.716776    0.375412    0.628388    11.00000    0.05308    0.06607 =
         0.05662   -0.00321    0.00038    0.00564
H1L   2    0.685114    0.343977    0.637543    11.00000    0.02227
O2A   4    0.654464    0.419453    0.691160    11.00000    0.02695    0.03528 =
         0.03142   -0.00078   -0.00192   -0.00116
O2B   4    0.346790    0.596085    0.614976    11.00000    0.02599    0.03491 =
         0.03546   -0.00315   -0.00259   -0.00330
O2C   4   -0.029046    0.442973    0.546489    11.00000    0.02612    0.03064 =
         0.02652   -0.00151    0.00076    0.00099
O2L   4    0.573517    0.317117    0.650478    11.00000    0.04827    0.06169 =
         0.06824   -0.00009   -0.00264    0.00473
AFIX   7
H2LA  2    0.622981    0.295298    0.645203    11.00000   -1.50000
H2LB  2    0.519381    0.294226    0.649331    11.00000   -1.50000
AFIX   0
O3A   4    0.794944    0.410785    0.665338    11.00000    0.03060    0.04195 =
         0.03575   -0.00057   -0.00202    0.00655
O3B   4    0.452752    0.500368    0.622605    11.00000    0.03727    0.03177 =
         0.03564    0.00264   -0.00251    0.00324
O3C   4   -0.054140    0.377452    0.576881    11.00000    0.02246    0.04032 =
         0.02913   -0.00041   -0.00135   -0.00094
O3L   4    0.613188    0.449698    0.598794    11.00000    0.03532    0.06193 =
         0.05203    0.00833    0.00166    0.00696
AFIX   7
H3LA  2    0.677307    0.461177    0.599381    11.00000   -1.50000
H3LB  2    0.579392    0.483304    0.593820    11.00000   -1.50000
AFIX   0
O4A   4    0.635303    0.471109    0.657812    11.00000    0.02984    0.03903 =
         0.03534    0.00152   -0.00620    0.00096
O4B   4    0.322085    0.502191    0.594365    11.00000    0.03479    0.03706 =
         0.04380   -0.00747   -0.01055   -0.00086
O4C   4    0.120400    0.411318    0.567874    11.00000    0.02460    0.03938 =
         0.04026   -0.00066   -0.00425   -0.00303
O4L   4    0.419948    0.404228    0.656558    11.00000    0.05500    0.05660 =
         0.05362   -0.00661    0.00438    0.00106
H4L   2    0.475494    0.384289    0.663754    11.00000    0.01103
O5L   4    0.447948    0.348016    0.615215    11.00000    0.04017    0.05203 =
         0.07246   -0.01812    0.01588   -0.00752
AFIX   7
H5LA  2    0.412427    0.326726    0.624184    11.00000   -1.50000
H5LB  2    0.481770    0.320908    0.607732    11.00000   -1.50000
AFIX   0
O6L   4    0.341173    0.385882    0.578028    11.00000    0.05335    0.04712 =
         0.04796    0.00174    0.00238   -0.00071
AFIX   7
H6LA  2    0.348268    0.409950    0.567149    11.00000   -1.50000
H6LB  2    0.330801    0.347028    0.573996    11.00000   -1.50000
AFIX   0
O7L   4    0.230047    0.313993    0.606917    11.00000    0.05505    0.05356 =
         0.05470    0.01003    0.00843    0.00805
H7L   2    0.207622    0.281789    0.617306    11.00000    0.15893
O8L   4    0.047396    0.386294    0.612907    11.00000    0.03760    0.05970 =
         0.04364   -0.00303   -0.00180   -0.00435
H8L   2    0.009927    0.373350    0.601415    11.00000    0.07737
O9L   4    0.116356    0.519883    0.604680    11.00000    0.04587    0.05434 =
         0.07873   -0.00501    0.00562    0.00187
H9L   2    0.073534    0.494656    0.615649    11.00000    0.00876
O10L  4    0.249650    0.439674    0.633065    11.00000    0.04211    0.09261 =
         0.04718   -0.01480   -0.00644   -0.00150
AFIX   7
H10A  2    0.316684    0.450806    0.634353    11.00000   -1.50000
H10B  2    0.242526    0.403297    0.641197    11.00000   -1.50000
AFIX   0
C1A   1    0.708197    0.548841    0.695774    11.00000    0.02068    0.03644 =
         0.03587   -0.00388   -0.00304    0.00148
C1B   1    0.459607    0.614395    0.579236    11.00000    0.02736    0.03448 =
         0.03540    0.00169   -0.00730    0.00092
C1C   1   -0.043659    0.311529    0.535052    11.00000    0.02383    0.03208 =
         0.03213   -0.00506    0.00007   -0.00148
C2A   1    0.687329    0.609751    0.688229    11.00000    0.03517    0.03376 =
         0.03941    0.00421   -0.00862   -0.00428
C2B   1    0.450497    0.603418    0.557696    11.00000    0.02726    0.04219 =
         0.03456   -0.00347   -0.00818    0.00292
C2C   1   -0.091200    0.254889    0.540652    11.00000    0.02886    0.03367 =
         0.02933   -0.00428    0.00309    0.00083
C3A   1    0.625698    0.645239    0.700117    11.00000    0.03451    0.03104 =
         0.04551    0.00214   -0.00469   -0.00089
AFIX  43
H3A   2    0.609378    0.686155    0.695624    11.00000   -1.20000
AFIX   0
C3B   1    0.430757    0.653291    0.545771    11.00000    0.03735    0.03512 =
         0.02745   -0.00291   -0.00040    0.00280
AFIX  43
H3B   2    0.426326    0.646869    0.531446    11.00000   -1.20000
AFIX   0
C3C   1   -0.176928    0.242661    0.530696    11.00000    0.02534    0.03625 =
         0.03193   -0.00144   -0.00036   -0.00298
AFIX  43
H3C   2   -0.212742    0.206457    0.534486    11.00000   -1.20000
AFIX   0
C4A   1    0.586217    0.623882    0.718423    11.00000    0.02347    0.03843 =
         0.03945   -0.00720   -0.00467   -0.00149
C4B   1    0.416405    0.713962    0.553246    11.00000    0.03140    0.02806 =
         0.03311   -0.00026   -0.00301    0.00392
C4C   1   -0.215022    0.281505    0.514954    11.00000    0.02432    0.03575 =
         0.03279   -0.00804   -0.00307   -0.00032
C5A   1    0.519028    0.661121    0.729292    11.00000    0.03895    0.03572 =
         0.05638    0.00021   -0.00608    0.00272
AFIX  43
H5A   2    0.500731    0.700872    0.724075    11.00000   -1.20000
AFIX   0
C5B   1    0.392052    0.764734    0.540645    11.00000    0.03853    0.04842 =
         0.03161    0.00328   -0.00907    0.00086
AFIX  43
H5B   2    0.386785    0.758197    0.526338    11.00000   -1.20000
AFIX   0
C5C   1   -0.306380    0.268127    0.505371    11.00000    0.02587    0.03657 =
         0.04182   -0.01217    0.00176    0.00024
AFIX  43
H5C   2   -0.343653    0.233299    0.509857    11.00000   -1.20000
AFIX   0
C6A   1    0.479477    0.640108    0.747546    11.00000    0.04031    0.04998 =
         0.05634   -0.01105   -0.00015    0.00582
AFIX  43
H6A   2    0.433951    0.665547    0.754652    11.00000   -1.20000
AFIX   0
C6B   1    0.375890    0.822498    0.548198    11.00000    0.05046    0.03797 =
         0.03830    0.00708   -0.00915    0.00233
AFIX  43
H6B   2    0.361714    0.856240    0.539242    11.00000   -1.20000
AFIX   0
C6C   1   -0.340196    0.304023    0.490147    11.00000    0.03188    0.04375 =
         0.04042   -0.01080   -0.00209    0.00341
AFIX  43
H6C   2   -0.400063    0.293678    0.483681    11.00000   -1.20000
AFIX   0
C7A   1    0.505845    0.581769    0.755648    11.00000    0.03676    0.05369 =
         0.04354   -0.00271    0.00592   -0.00050
AFIX  43
H7A   2    0.479166    0.567566    0.768207    11.00000   -1.20000
AFIX   0
C7B   1    0.380197    0.832565    0.569624    11.00000    0.04515    0.03001 =
         0.05343   -0.00418   -0.00487    0.00321
AFIX  43
H7B   2    0.366605    0.872770    0.575095    11.00000   -1.20000
AFIX   0
C7C   1   -0.286962    0.357505    0.483621    11.00000    0.03860    0.03384 =
         0.04344   -0.00200   -0.00421    0.00784
AFIX  43
H7C   2   -0.312885    0.383728    0.473247    11.00000   -1.20000
AFIX   0
C8A   1    0.571622    0.545465    0.744900    11.00000    0.03838    0.04673 =
         0.04548   -0.00140    0.00463    0.00436
AFIX  43
H8A   2    0.589488    0.505863    0.750300    11.00000   -1.20000
AFIX   0
C8B   1    0.403657    0.784843    0.582185    11.00000    0.03382    0.03846 =
         0.03265    0.00131   -0.00091    0.00042
AFIX  43
H8B   2    0.407298    0.792619    0.596449    11.00000   -1.20000
AFIX   0
C8C   1   -0.197576    0.371533    0.492311    11.00000    0.02357    0.04499 =
         0.04233   -0.00221   -0.00349    0.00073
AFIX  43
H8C   2   -0.160878    0.406165    0.487470    11.00000   -1.20000
AFIX   0
C9A   1    0.612905    0.564650    0.726416    11.00000    0.01943    0.04144 =
         0.03924    0.00272   -0.00226   -0.00287
C9B   1    0.423282    0.722983    0.574903    11.00000    0.02626    0.03648 =
         0.03691   -0.00436    0.00028   -0.00174
C9C   1   -0.160718    0.333905    0.508537    11.00000    0.02482    0.03509 =
         0.02848   -0.00613   -0.00120    0.00327
C10A  1    0.680649    0.526958    0.714446    11.00000    0.02106    0.04262 =
         0.03219    0.00027   -0.00117    0.00133
C10B  1    0.449157    0.672914    0.587842    11.00000    0.02678    0.03256 =
         0.02907    0.00275   -0.00281    0.00476
C10C  1   -0.069333    0.347626    0.518851    11.00000    0.01858    0.03462 =
         0.03629   -0.00105    0.00266    0.00325
C11A  1    0.731700    0.634088    0.669181    11.00000    0.03319    0.03311 =
         0.03682   -0.00325   -0.00319    0.00368
C11B  1    0.457708    0.538789    0.548987    11.00000    0.02850    0.03845 =
         0.02825   -0.00611   -0.00634    0.00073
C11C  1   -0.051542    0.209209    0.555705    11.00000    0.02604    0.03740 =
         0.03440   -0.00059   -0.00112   -0.00450
C12A  1    0.806634    0.681481    0.670272    11.00000    0.03468    0.03855 =
         0.03454   -0.00029    0.00047    0.00371
C12B  1    0.550562    0.507075    0.546915    11.00000    0.02644    0.03567 =
         0.03188    0.00030   -0.00145   -0.00072
C12C  1   -0.044140    0.143877    0.549953    11.00000    0.01895    0.03631 =
         0.02926   -0.00045    0.00361   -0.00353
C13A  1    0.842009    0.703451    0.688815    11.00000    0.02952    0.04758 =
         0.04183    0.00021   -0.00314    0.00242
AFIX  43
H13A  2    0.816845    0.686478    0.701142    11.00000   -1.20000
AFIX   0
C13B  1    0.638186    0.538823    0.552111    11.00000    0.03298    0.03406 =
         0.03569   -0.00357   -0.00375   -0.00170
AFIX  43
H13B  2    0.635549    0.580307    0.557266    11.00000   -1.20000
AFIX   0
C13C  1   -0.061979    0.122146    0.530234    11.00000    0.03742    0.02628 =
         0.03673    0.00300    0.00103    0.00342
AFIX  43
H13C  2   -0.078407    0.151497    0.519903    11.00000   -1.20000
AFIX   0
C14A  1    0.912675    0.749237    0.689809    11.00000    0.03851    0.04814 =
         0.04452    0.00119   -0.00261   -0.00263
AFIX  43
H14A  2    0.937172    0.762761    0.702640    11.00000   -1.20000
AFIX   0
C14B  1    0.726973    0.509537    0.549683    11.00000    0.02638    0.05112 =
         0.05106   -0.00881    0.00203   -0.00394
AFIX  43
H14B  2    0.785146    0.530205    0.553737    11.00000   -1.20000
AFIX   0
C14C  1   -0.056680    0.059548    0.525141    11.00000    0.04696    0.03606 =
         0.04193   -0.00154   -0.00332   -0.00282
AFIX  43
H14C  2   -0.069510    0.046143    0.511574    11.00000   -1.20000
AFIX   0
C15A  1    0.947548    0.775308    0.671814    11.00000    0.03696    0.04111 =
         0.05448   -0.00172   -0.00681   -0.00765
AFIX  43
H15A  2    0.992797    0.808883    0.672436    11.00000   -1.20000
AFIX   0
C15B  1    0.731730    0.449191    0.541229    11.00000    0.02786    0.05577 =
         0.04364   -0.01495   -0.00141    0.00400
AFIX  43
H15B  2    0.792867    0.429465    0.538998    11.00000   -1.20000
AFIX   0
C15C  1   -0.032158    0.016342    0.540266    11.00000    0.05131    0.03193 =
         0.04890   -0.00340    0.00029   -0.00137
AFIX  43
H15C  2   -0.029902   -0.026951    0.537056    11.00000   -1.20000
AFIX   0
C16A  1    0.918023    0.753593    0.653365    11.00000    0.03173    0.03785 =
         0.04915   -0.00075    0.00560    0.00067
AFIX  43
H16A  2    0.944895    0.771319    0.641313    11.00000   -1.20000
AFIX   0
C16B  1    0.647804    0.419788    0.536338    11.00000    0.02821    0.04720 =
         0.03448   -0.00483   -0.00289    0.00140
AFIX  43
H16B  2    0.651366    0.378259    0.531247    11.00000   -1.20000
AFIX   0
C16C  1   -0.011735    0.035501    0.559315    11.00000    0.06118    0.04320 =
         0.03901    0.00675   -0.00864    0.00089
AFIX  43
H16C  2    0.006307    0.005305    0.569260    11.00000   -1.20000
AFIX   0
C17A  1    0.848428    0.705356    0.651627    11.00000    0.03183    0.04229 =
         0.03168   -0.00527   -0.00041    0.00559
C17B  1    0.554331    0.447868    0.538427    11.00000    0.02158    0.03313 =
         0.02899   -0.00278   -0.00140    0.00234
C17C  1   -0.016236    0.099527    0.565086    11.00000    0.03719    0.03871 =
         0.03121   -0.00022    0.00478   -0.00749
C18A  1    0.816556    0.679284    0.632265    11.00000    0.02784    0.03764 =
         0.03819   -0.00005   -0.00152    0.00491
C18B  1    0.465157    0.415578    0.532691    11.00000    0.02476    0.03444 =
         0.02410   -0.00124    0.00456    0.00108
C18C  1    0.006276    0.120454    0.585813    11.00000    0.03281    0.04707 =
         0.03091    0.00448   -0.00236   -0.00748
C19A  1    0.859622    0.696758    0.613561    11.00000    0.03978    0.04007 =
         0.04029   -0.00373   -0.00418   -0.00396
AFIX  43
H19A  2    0.912151    0.725709    0.613520    11.00000   -1.20000
AFIX   0
C19B  1    0.461853    0.353013    0.525437    11.00000    0.03622    0.04287 =
         0.03038   -0.00804   -0.00288    0.00195
AFIX  43
H19B  2    0.520768    0.330271    0.523698    11.00000   -1.20000
AFIX   0
C19C  1    0.032742    0.078836    0.601365    11.00000    0.06098    0.04686 =
         0.05753    0.00235   -0.01207   -0.00149
AFIX  43
H19C  2    0.033263    0.035096    0.598844    11.00000   -1.20000
AFIX   0
C20A  1    0.826849    0.672624    0.595484    11.00000    0.04188    0.06697 =
         0.03724   -0.00307    0.00519    0.00465
AFIX  43
H20A  2    0.855064    0.685881    0.582962    11.00000   -1.20000
AFIX   0
C20B  1    0.374303    0.325091    0.520915    11.00000    0.03656    0.03453 =
         0.03110   -0.00611    0.00138   -0.00282
AFIX  43
H20B  2    0.373361    0.282330    0.516995    11.00000   -1.20000
AFIX   0
C20C  1    0.058264    0.101728    0.620516    11.00000    0.06360    0.05712 =
         0.04908    0.01188   -0.01252   -0.00388
AFIX  43
H20C  2    0.078186    0.073441    0.630894    11.00000   -1.20000
AFIX   0
C21A  1    0.752070    0.628594    0.595451    11.00000    0.04020    0.06153 =
         0.04380   -0.00305   -0.00805    0.00264
AFIX  43
H21A  2    0.730738    0.611092    0.582889    11.00000   -1.20000
AFIX   0
C21B  1    0.287631    0.357769    0.521938    11.00000    0.03175    0.04401 =
         0.03873   -0.01018   -0.00245   -0.00382
AFIX  43
H21B  2    0.228098    0.338165    0.518199    11.00000   -1.20000
AFIX   0
C21C  1    0.055027    0.165281    0.624669    11.00000    0.06324    0.05919 =
         0.03384    0.00681   -0.01906   -0.00702
AFIX  43
H21C  2    0.072095    0.180523    0.637819    11.00000   -1.20000
AFIX   0
C22A  1    0.709015    0.610279    0.613310    11.00000    0.04188    0.05494 =
         0.03760   -0.00740   -0.00663    0.00284
AFIX  43
H22A  2    0.657455    0.580628    0.613081    11.00000   -1.20000
AFIX   0
C22B  1    0.288203    0.419864    0.528512    11.00000    0.02689    0.04560 =
         0.04394   -0.00336   -0.00472   -0.00045
AFIX  43
H22B  2    0.228968    0.442826    0.529050    11.00000   -1.20000
AFIX   0
C22C  1    0.026992    0.205693    0.609618    11.00000    0.03881    0.04532 =
         0.03699   -0.00661   -0.00138   -0.00349
AFIX  43
H22C  2    0.023737    0.249153    0.612536    11.00000   -1.20000
AFIX   0
C23A  1    0.740932    0.635259    0.632005    11.00000    0.03120    0.03696 =
         0.03725   -0.00030   -0.00191    0.00515
C23B  1    0.375187    0.448203    0.534273    11.00000    0.02736    0.04037 =
         0.02721   -0.00606   -0.00105    0.00272
C23C  1    0.003245    0.184974    0.590255    11.00000    0.02507    0.04063 =
         0.03552    0.00244    0.00281   -0.00070
C24A  1    0.700312    0.613192    0.650625    11.00000    0.03198    0.03940 =
         0.04316    0.00287   -0.00375   -0.00243
AFIX  43
H24A  2    0.649680    0.582920    0.650135    11.00000   -1.20000
AFIX   0
C24B  1    0.375982    0.510339    0.542241    11.00000    0.03004    0.04459 =
         0.03973   -0.00633   -0.00339    0.00413
AFIX  43
H24B  2    0.316202    0.532701    0.542822    11.00000   -1.20000
AFIX   0
C24C  1   -0.026917    0.227659    0.574676    11.00000    0.03083    0.03056 =
         0.03824   -0.00098   -0.00418   -0.00496
AFIX  43
H24C  2   -0.029701    0.270961    0.577853    11.00000   -1.20000
AFIX   0
C25A  1    0.698079    0.412316    0.710075    11.00000    0.02949    0.04367 =
         0.02913    0.00242    0.00453   -0.00131
C25B  1    0.406919    0.643074    0.623359    11.00000    0.02144    0.03029 =
         0.03505   -0.00412   -0.00232    0.00166
C25C  1    0.004619    0.451209    0.526597    11.00000    0.02207    0.03209 =
         0.03331    0.00211   -0.00083    0.00594
C26A  1    0.724215    0.350872    0.715965    11.00000    0.02674    0.03948 =
         0.03413    0.00552    0.00331    0.00120
C26B  1    0.407038    0.649994    0.645107    11.00000    0.03208    0.03133 =
         0.03467   -0.00207   -0.00018    0.00137
C26C  1    0.047630    0.509655    0.521365    11.00000    0.02020    0.02780 =
         0.03045    0.00284   -0.00214    0.00044
C27A  1    0.767362    0.344240    0.735171    11.00000    0.03290    0.04201 =
         0.03608    0.00891    0.00144    0.00619
AFIX  43
H27A  2    0.784852    0.303544    0.739684    11.00000   -1.20000
AFIX   0
C27B  1    0.464190    0.697223    0.652984    11.00000    0.03457    0.03321 =
         0.03692   -0.00222   -0.00345    0.00514
AFIX  43
H27B  2    0.462280    0.704780    0.667274    11.00000   -1.20000
AFIX   0
C27C  1    0.086789    0.514158    0.502061    11.00000    0.04287    0.03461 =
         0.04010   -0.00516    0.00318   -0.00784
AFIX  43
H27C  2    0.114910    0.552734    0.497934    11.00000   -1.20000
AFIX   0
C28A  1    0.785611    0.394505    0.747862    11.00000    0.03557    0.04939 =
         0.03362    0.00524   -0.00397   -0.00107
C28B  1    0.525287    0.734775    0.640796    11.00000    0.03394    0.03199 =
         0.03333   -0.00311   -0.00513    0.00517
C28C  1    0.086798    0.462764    0.487898    11.00000    0.04330    0.04911 =
         0.03598    0.00266    0.00945   -0.00223
C29A  1    0.834264    0.387772    0.767379    11.00000    0.04507    0.04222 =
         0.04097    0.00071   -0.00431    0.00399
AFIX  43
H29A  2    0.850635    0.347098    0.772092    11.00000   -1.20000
AFIX   0
C29B  1    0.588032    0.780168    0.649207    11.00000    0.04216    0.03770 =
         0.03087   -0.00383   -0.00371   -0.00512
AFIX  43
H29B  2    0.585705    0.787769    0.663492    11.00000   -1.20000
AFIX   0
C29C  1    0.138314    0.467188    0.469130    11.00000    0.07799    0.04583 =
         0.05829   -0.00372    0.02271   -0.00952
AFIX  43
H29C  2    0.173257    0.504155    0.465795    11.00000   -1.20000
AFIX   0
C30A  1    0.856921    0.437637    0.779025    11.00000    0.05008    0.05888 =
         0.03728    0.00012   -0.00402    0.00422
AFIX  43
H30A  2    0.885777    0.431462    0.792058    11.00000   -1.20000
AFIX   0
C30B  1    0.651647    0.813402    0.637628    11.00000    0.04075    0.04926 =
         0.04833   -0.01005   -0.00624   -0.00539
AFIX  43
H30B  2    0.692219    0.844318    0.643653    11.00000   -1.20000
AFIX   0
C30C  1    0.137067    0.417113    0.455762    11.00000    0.08357    0.05522 =
         0.05193   -0.00910    0.02645   -0.01793
AFIX  43
H30C  2    0.173714    0.419035    0.443468    11.00000   -1.20000
AFIX   0
C31A  1    0.838138    0.499311    0.772030    11.00000    0.03682    0.05444 =
         0.03134   -0.00722   -0.00510    0.00316
AFIX  43
H31A  2    0.858711    0.534283    0.779867    11.00000   -1.20000
AFIX   0
C31B  1    0.656423    0.801190    0.616470    11.00000    0.03352    0.04136 =
         0.04807   -0.00203    0.00093   -0.00764
AFIX  43
H31B  2    0.703187    0.822636    0.608379    11.00000   -1.20000
AFIX   0
C31C  1    0.081709    0.363142    0.460255    11.00000    0.05490    0.04701 =
         0.04020   -0.01100    0.00237   -0.00404
AFIX  43
H31C  2    0.078854    0.329722    0.450718    11.00000   -1.20000
AFIX   0
C32A  1    0.790387    0.508007    0.753994    11.00000    0.03242    0.04773 =
         0.03956    0.00390    0.00134    0.00133
AFIX  43
H32A  2    0.775937    0.549416    0.749706    11.00000   -1.20000
AFIX   0
C32B  1    0.595234    0.759191    0.607383    11.00000    0.03688    0.03909 =
         0.03384   -0.00069   -0.00296    0.00286
AFIX  43
H32B  2    0.598999    0.752273    0.593075    11.00000   -1.20000
AFIX   0
C32C  1    0.031747    0.358971    0.478513    11.00000    0.03814    0.03405 =
         0.03971    0.00127   -0.00352    0.00122
AFIX  43
H32C  2   -0.004608    0.322228    0.481423    11.00000   -1.20000
AFIX   0
C33A  1    0.761205    0.456636    0.741260    11.00000    0.03252    0.03851 =
         0.02974    0.00068    0.00523    0.00046
C33B  1    0.526147    0.725909    0.619245    11.00000    0.02736    0.02979 =
         0.02743    0.00031   -0.00476   -0.00100
C33C  1    0.033348    0.407851    0.492932    11.00000    0.03264    0.03210 =
         0.02911   -0.00037    0.00155   -0.00113
C34A  1    0.713666    0.463939    0.722084    11.00000    0.02198    0.04296 =
         0.03088   -0.00118    0.00544    0.00499
C34B  1    0.459958    0.680658    0.610281    11.00000    0.02565    0.02218 =
         0.03640    0.00373   -0.00050    0.00299
C34C  1   -0.009981    0.403807    0.512747    11.00000    0.02385    0.03522 =
         0.03031   -0.00128   -0.00433    0.00383
C35A  1    0.705722    0.296213    0.702530    11.00000    0.03147    0.03376 =
         0.03429    0.00435   -0.00047    0.00257
C35B  1    0.355370    0.605768    0.658836    11.00000    0.02571    0.03424 =
         0.02710   -0.00584   -0.00043    0.00087
C35C  1    0.042987    0.564473    0.534793    11.00000    0.02904    0.02964 =
         0.03126    0.00115    0.00277   -0.00506
C36A  1    0.616708    0.261838    0.704408    11.00000    0.02957    0.03476 =
         0.03841    0.00977   -0.00112    0.00074
C36B  1    0.250847    0.598444    0.659527    11.00000    0.02382    0.03708 =
         0.03586   -0.00126    0.00018    0.00208
C36C  1   -0.026549    0.613422    0.530888    11.00000    0.02783    0.03298 =
         0.03059    0.00999   -0.00172    0.00327
C37A  1    0.538723    0.283610    0.716493    11.00000    0.04491    0.04715 =
         0.04964   -0.00258   -0.00222   -0.00173
AFIX  43
H37A  2    0.546537    0.320985    0.724159    11.00000   -1.20000
AFIX   0
C37B  1    0.191053    0.635597    0.646190    11.00000    0.03284    0.04259 =
         0.03516   -0.00199   -0.00007    0.00543
AFIX  43
H37B  2    0.220193    0.663382    0.636658    11.00000   -1.20000
AFIX   0
C37C  1   -0.096385    0.606623    0.514849    11.00000    0.03286    0.03574 =
         0.03614   -0.00654   -0.00185    0.00233
AFIX  43
H37C  2   -0.097603    0.569068    0.507107    11.00000   -1.20000
AFIX   0
C38A  1    0.452416    0.252240    0.717420    11.00000    0.04406    0.06794 =
         0.06098    0.00608    0.00932   -0.00071
AFIX  43
H38A  2    0.400313    0.268423    0.725384    11.00000   -1.20000
AFIX   0
C38B  1    0.091472    0.630531    0.647363    11.00000    0.03456    0.05444 =
         0.04468    0.00536    0.00344    0.00979
AFIX  43
H38B  2    0.051941    0.656021    0.638843    11.00000   -1.20000
AFIX   0
C38C  1   -0.161407    0.653037    0.510431    11.00000    0.03381    0.04709 =
         0.03749    0.00517   -0.00874    0.00416
AFIX  43
H38C  2   -0.205946    0.648182    0.499434    11.00000   -1.20000
AFIX   0
C39A  1    0.440367    0.196505    0.706722    11.00000    0.04114    0.05124 =
         0.05177    0.00514   -0.00293   -0.00530
AFIX  43
H39A  2    0.380130    0.174707    0.707493    11.00000   -1.20000
AFIX   0
C39B  1    0.046756    0.588379    0.660921    11.00000    0.02622    0.07686 =
         0.04752    0.00635   -0.00522    0.00500
AFIX  43
H39B  2   -0.022125    0.583815    0.661233    11.00000   -1.20000
AFIX   0
C39C  1   -0.162296    0.708275    0.522245    11.00000    0.04007    0.04547 =
         0.04145    0.00363   -0.00143    0.00536
AFIX  43
H39C  2   -0.207467    0.740721    0.519304    11.00000   -1.20000
AFIX   0
C40A  1    0.514685    0.172922    0.695108    11.00000    0.04060    0.04719 =
         0.04634    0.00108   -0.00461   -0.00427
AFIX  43
H40A  2    0.506456    0.134360    0.688117    11.00000   -1.20000
AFIX   0
C40B  1    0.104865    0.554229    0.673608    11.00000    0.02509    0.06344 =
         0.04621   -0.00307    0.00829    0.00031
AFIX  43
H40B  2    0.074528    0.527272    0.683230    11.00000   -1.20000
AFIX   0
C40C  1   -0.097871    0.714478    0.537850    11.00000    0.03503    0.03974 =
         0.03406   -0.00256   -0.00003    0.00672
AFIX  43
H40C  2   -0.100161    0.751320    0.545939    11.00000   -1.20000
AFIX   0
C41A  1    0.603727    0.205877    0.693496    11.00000    0.03686    0.03578 =
         0.03835    0.00325   -0.00528   -0.00512
C41B  1    0.208354    0.556797    0.673211    11.00000    0.03053    0.04222 =
         0.02724   -0.00549   -0.00210   -0.00027
C41C  1   -0.027141    0.668141    0.542587    11.00000    0.02826    0.04049 =
         0.03283   -0.00248   -0.00066    0.00441
C42A  1    0.680540    0.183534    0.680229    11.00000    0.03602    0.03726 =
         0.03246    0.00450   -0.00573   -0.00197
C42B  1    0.268043    0.517587    0.686391    11.00000    0.02704    0.04264 =
         0.03063    0.00110   -0.00121   -0.00280
C42C  1    0.042714    0.675890    0.558839    11.00000    0.02885    0.03765 =
         0.03090   -0.00023   -0.00543   -0.00114
C43A  1    0.677901    0.124040    0.670342    11.00000    0.04313    0.05617 =
         0.04732    0.00018   -0.00855   -0.00331
AFIX  43
H43A  2    0.623809    0.097070    0.672466    11.00000   -1.20000
AFIX   0
C43B  1    0.231901    0.472453    0.699544    11.00000    0.03022    0.06932 =
         0.04665    0.00075    0.00323   -0.00059
AFIX  43
H43B  2    0.163472    0.466167    0.700454    11.00000   -1.20000
AFIX   0
C43C  1    0.050143    0.730374    0.571099    11.00000    0.02975    0.02977 =
         0.03340    0.00313   -0.00377    0.00607
AFIX  43
H43C  2    0.005019    0.763478    0.569042    11.00000   -1.20000
AFIX   0
C44A  1    0.751992    0.105558    0.657916    11.00000    0.04173    0.05019 =
         0.05770   -0.00698   -0.00266    0.00068
AFIX  43
H44A  2    0.750238    0.064910    0.652078    11.00000   -1.20000
AFIX   0
C44B  1    0.293959    0.436215    0.711427    11.00000    0.03416    0.05675 =
         0.04030    0.01422    0.00043   -0.00640
AFIX  43
H44B  2    0.267548    0.406078    0.720537    11.00000   -1.20000
AFIX   0
C44C  1    0.120982    0.736715    0.585927    11.00000    0.04651    0.03582 =
         0.03887   -0.00744   -0.00119   -0.00165
AFIX  43
H44C  2    0.124224    0.773769    0.593898    11.00000   -1.20000
AFIX   0
C45A  1    0.830885    0.145025    0.653512    11.00000    0.04571    0.06605 =
         0.05055   -0.01407   -0.00667    0.00278
AFIX  43
H45A  2    0.880337    0.133085    0.644132    11.00000   -1.20000
AFIX   0
C45B  1    0.394982    0.443796    0.710072    11.00000    0.03287    0.05287 =
         0.03984    0.01054   -0.00191   -0.00350
AFIX  43
H45B  2    0.437466    0.417319    0.717589    11.00000   -1.20000
AFIX   0
C45C  1    0.187729    0.688610    0.589172    11.00000    0.03009    0.04290 =
         0.04432   -0.00034   -0.00643   -0.00396
AFIX  43
H45C  2    0.237012    0.693195    0.599255    11.00000   -1.20000
AFIX   0
C46A  1    0.833466    0.200851    0.663209    11.00000    0.04674    0.06305 =
         0.04619   -0.00447   -0.00311   -0.00377
AFIX  43
H46A  2    0.886470    0.228092    0.660370    11.00000   -1.20000
AFIX   0
C46B  1    0.431498    0.489243    0.697940    11.00000    0.02549    0.04165 =
         0.04301   -0.00191   -0.00303    0.00283
AFIX  43
H46B  2    0.499822    0.496529    0.697841    11.00000   -1.20000
AFIX   0
C46C  1    0.182704    0.635008    0.577958    11.00000    0.04652    0.04662 =
         0.03355   -0.00112   -0.00784    0.00382
AFIX  43
H46C  2    0.229405    0.603026    0.580339    11.00000   -1.20000
AFIX   0
C47A  1    0.762985    0.220882    0.677137    11.00000    0.03067    0.04482 =
         0.03256   -0.00545   -0.00693   -0.00182
C47B  1    0.370604    0.526186    0.685400    11.00000    0.02935    0.03566 =
         0.02900   -0.00336    0.00684    0.00024
C47C  1    0.109730    0.625317    0.562776    11.00000    0.02524    0.03787 =
         0.03742    0.00134   -0.00117   -0.00144
C48A  1    0.774231    0.277585    0.688803    11.00000    0.02359    0.03315 =
         0.03630    0.00101    0.00114    0.00013
AFIX  43
H48A  2    0.830799    0.302514    0.686857    11.00000   -1.20000
AFIX   0
C48B  1    0.412002    0.571069    0.671883    11.00000    0.02525    0.03930 =
         0.03150   -0.00149    0.00038   -0.00195
AFIX  43
H48B  2    0.480611    0.577159    0.671895    11.00000   -1.20000
AFIX   0
C48C  1    0.105602    0.571363    0.551204    11.00000    0.02552    0.03264 =
         0.04310    0.00469   -0.00411    0.00437
AFIX  43
H48C  2    0.147486    0.537605    0.554659    11.00000   -1.20000
AFIX   0

P1D   5    0.283650    0.248817    0.654424    11.00000    0.03256    0.03525 =
         0.03410    0.00428    0.00246    0.00004
O1D   4    0.264524    0.217270    0.676325    11.00000    0.03467    0.03330 =
         0.03299    0.00037   -0.00174   -0.00366
O2D   4    0.289428    0.189065    0.639328    11.00000    0.03226    0.03449 =
         0.03142    0.00774    0.00137    0.00077
O3D   4    0.378389    0.280809    0.655490    11.00000    0.02873    0.04196 =
         0.04663    0.00262    0.00382   -0.00422
O4D   4    0.195879    0.283928    0.647249    11.00000    0.03902    0.04305 =
         0.03866    0.00251    0.00218    0.00593
C1D   1    0.195957    0.169479    0.677913    11.00000    0.02976    0.03479 =
         0.03175    0.00310   -0.00559   -0.00515
C2D   1    0.108125    0.182428    0.688828    11.00000    0.03718    0.04533 =
         0.02547    0.00384   -0.00161    0.00086
C3D   1    0.037479    0.136759    0.689556    11.00000    0.03271    0.05071 =
         0.03528    0.00302    0.00204   -0.00936
AFIX  43
H     2   -0.022083    0.144998    0.696455    11.00000   -1.20000
AFIX   0
C4D   1    0.051970    0.077211    0.680141    11.00000    0.04068    0.04529 =
         0.03698    0.00396    0.00242   -0.00613
C5D   1   -0.021291    0.030579    0.680281    11.00000    0.04124    0.06555 =
         0.05127    0.00020    0.00702   -0.01681
AFIX  43
HA    2   -0.081874    0.039319    0.686708    11.00000   -1.20000
AFIX   0
C6D   1   -0.007834   -0.025100    0.671685    11.00000    0.06010    0.04760 =
         0.06089   -0.00602    0.00265   -0.01369
AFIX  43
HB    2   -0.058669   -0.055254    0.672002    11.00000   -1.20000
AFIX   0
C7D   1    0.081358   -0.039661    0.662106    11.00000    0.05913    0.04361 =
         0.05151    0.00278   -0.00297   -0.01399
AFIX  43
HC    2    0.090638   -0.079504    0.655996    11.00000   -1.20000
AFIX   0
C8D   1    0.155308    0.004273    0.661638    11.00000    0.04145    0.03776 =
         0.03990   -0.00291   -0.00490   -0.00377
AFIX  43
HD    2    0.215428   -0.005576    0.655192    11.00000   -1.20000
AFIX   0
C9D   1    0.142094    0.064142    0.670734    11.00000    0.03639    0.04169 =
         0.03022    0.01117    0.00076   -0.00141
C10D  1    0.215935    0.112205    0.669765    11.00000    0.03787    0.04627 =
         0.02631    0.00544   -0.00167   -0.00721
C11D  1    0.097951    0.241093    0.701227    11.00000    0.02922    0.04117 =
         0.03215    0.00164    0.00151   -0.00336
C12D  1    0.146130    0.242497    0.720990    11.00000    0.02886    0.03699 =
         0.03157   -0.00450   -0.00231   -0.00791
C13D  1    0.200631    0.189534    0.727504    11.00000    0.03900    0.04376 =
         0.03655    0.00121    0.00428   -0.00043
AFIX  43
HE    2    0.205139    0.153491    0.719078    11.00000   -1.20000
AFIX   0
C14D  1    0.247287    0.191176    0.746383    11.00000    0.03821    0.04688 =
         0.04053    0.01178   -0.00923   -0.00219
AFIX  43
HF    2    0.284632    0.156287    0.750790    11.00000   -1.20000
AFIX   0
C15D  1    0.239706    0.242059    0.758438    11.00000    0.03750    0.04527 =
         0.04000    0.00569   -0.00937   -0.00320
AFIX  43
HG    2    0.272530    0.242270    0.771213    11.00000   -1.20000
AFIX   0
C16D  1    0.187163    0.292631    0.752987    11.00000    0.03935    0.04438 =
         0.03894   -0.00206   -0.00225   -0.00865
AFIX  43
HH    2    0.183160    0.327377    0.761985    11.00000   -1.20000
AFIX   0
C17D  1    0.137066    0.294582    0.733692    11.00000    0.02054    0.03303 =
         0.03212    0.00305   -0.00006   -0.00182
C18D  1    0.079016    0.348087    0.727507    11.00000    0.02416    0.04346 =
         0.04100   -0.00001    0.00230   -0.00144
C19D  1    0.067439    0.401081    0.739267    11.00000    0.03191    0.04436 =
         0.03968   -0.00029   -0.00135   -0.00209
AFIX  43
HI    2    0.099406    0.404043    0.752100    11.00000   -1.20000
AFIX   0
C20D  1    0.008533    0.450938    0.732404    11.00000    0.04030    0.04210 =
         0.04518   -0.00050    0.00508    0.00203
AFIX  43
HJ    2   -0.001455    0.486455    0.740861    11.00000   -1.20000
AFIX   0
C21D  1   -0.035322    0.447926    0.713029    11.00000    0.02871    0.04362 =
         0.05727    0.01170    0.00613    0.00430
AFIX  43
HK    2   -0.072986    0.482101    0.708167    11.00000   -1.20000
AFIX   0
C22D  1   -0.023982    0.396726    0.701386    11.00000    0.03353    0.05075 =
         0.04377    0.00334   -0.00251    0.00052
AFIX  43
HL    2   -0.055250    0.395096    0.688452    11.00000   -1.20000
AFIX   0
C23D  1    0.033200    0.344973    0.707778    11.00000    0.02690    0.04670 =
         0.04116    0.00461   -0.00141   -0.00151
C24D  1    0.045638    0.291049    0.695084    11.00000    0.03481    0.04974 =
         0.03029   -0.00317   -0.00460   -0.00660
AFIX  43
HM    2    0.016183    0.290449    0.681956    11.00000   -1.20000
AFIX   0
C25D  1    0.344689    0.137196    0.644576    11.00000    0.02917    0.02800 =
         0.03286    0.00307   -0.00624    0.00107
C26D  1    0.428488    0.122977    0.633026    11.00000    0.03004    0.03286 =
         0.03622   -0.00159   -0.00289   -0.00263
C27D  1    0.481196    0.071054    0.638756    11.00000    0.03655    0.03371 =
         0.03906   -0.00319   -0.00574   -0.00538
AFIX  43
HN    2    0.535708    0.058967    0.630723    11.00000   -1.20000
AFIX   0
C28D  1    0.457174    0.035117    0.656136    11.00000    0.03102    0.02590 =
         0.04026   -0.00283   -0.00721   -0.00084
C29D  1    0.518636   -0.014428    0.663325    11.00000    0.04883    0.03905 =
         0.04703   -0.00055   -0.00536    0.00189
AFIX  43
HO    2    0.574239   -0.026114    0.655562    11.00000   -1.20000
AFIX   0
C30D  1    0.499090   -0.044570    0.680802    11.00000    0.06765    0.05431 =
         0.05896    0.01496   -0.01304    0.01190
AFIX  43
HP    2    0.540973   -0.077264    0.685215    11.00000   -1.20000
AFIX   0
C31D  1    0.417025   -0.028402    0.692763    11.00000    0.06691    0.05319 =
         0.05148    0.00326   -0.00199   -0.00143
AFIX  43
HQ    2    0.404707   -0.049285    0.705305    11.00000   -1.20000
AFIX   0
C32D  1    0.355907    0.017380    0.686116    11.00000    0.05190    0.03579 =
         0.03820   -0.00262    0.00105   -0.00227
AFIX  43
HR    2    0.300276    0.027784    0.694063    11.00000   -1.20000
AFIX   0
C33D  1    0.373550    0.050440    0.667320    11.00000    0.03489    0.03151 =
         0.03659    0.00374   -0.00557   -0.00285
C34D  1    0.311474    0.100190    0.660298    11.00000    0.03180    0.03160 =
         0.03463    0.00247   -0.00149   -0.00436
C35D  1    0.467577    0.163992    0.616601    11.00000    0.03116    0.03432 =
         0.02913   -0.00145    0.00248   -0.00186
C36D  1    0.411953    0.182311    0.599049    11.00000    0.03169    0.03336 =
         0.02847   -0.00462    0.00472    0.00150
C37D  1    0.314815    0.161337    0.595645    11.00000    0.03985    0.02861 =
         0.02697   -0.00279   -0.00085   -0.00519
AFIX  43
HS    2    0.285227    0.134941    0.605531    11.00000   -1.20000
AFIX   0
C38D  1    0.262540    0.177657    0.578741    11.00000    0.04396    0.04680 =
         0.04076   -0.00527   -0.00311   -0.00084
AFIX  43
HT    2    0.198659    0.161616    0.576744    11.00000   -1.20000
AFIX   0
C39D  1    0.304285    0.218719    0.564191    11.00000    0.04209    0.04902 =
         0.03255    0.00419   -0.00093   -0.00148
AFIX  43
HU    2    0.267238    0.232401    0.552777    11.00000   -1.20000
AFIX   0
C40D  1    0.399606    0.238772    0.566740    11.00000    0.04040    0.04592 =
         0.03194    0.00138    0.00546   -0.00557
AFIX  43
HV    2    0.428738    0.264560    0.556626    11.00000   -1.20000
AFIX   0
C41D  1    0.453518    0.221627    0.583966    11.00000    0.03254    0.03126 =
         0.03676   -0.00396    0.00194   -0.00332
C42D  1    0.555037    0.241814    0.586269    11.00000    0.03273    0.03394 =
         0.03691   -0.00088    0.01092    0.00069
C43D  1    0.601492    0.283465    0.572661    11.00000    0.04498    0.03823 =
         0.04060   -0.00903    0.00585   -0.00172
AFIX  43
HW    2    0.565836    0.300149    0.561481    11.00000   -1.20000
AFIX   0
C44D  1    0.697621    0.300348    0.575307    11.00000    0.05083    0.03946 =
         0.05351   -0.00660    0.01798   -0.00709
AFIX  43
HX    2    0.728044    0.327218    0.565672    11.00000   -1.20000
AFIX   0
C45D  1    0.751222    0.278132    0.592171    11.00000    0.03665    0.05171 =
         0.05513   -0.01009    0.00428   -0.00017
AFIX  43
HY    2    0.816624    0.291297    0.594250    11.00000   -1.20000
AFIX   0
C46D  1    0.708117    0.237400    0.605522    11.00000    0.03344    0.05287 =
         0.04899   -0.00429    0.00485   -0.00223
AFIX  43
HZ    2    0.744781    0.220292    0.616488    11.00000   -1.20000
AFIX   0
C47D  1    0.608711    0.220691    0.603002    11.00000    0.03456    0.03645 =
         0.04040   -0.00957    0.00497    0.00035
C48D  1    0.563027    0.182246    0.618171    11.00000    0.03392    0.03845 =
         0.03514   -0.00002   -0.00036    0.00220
AFIX  43
H0AA  2    0.600037    0.169037    0.629650    11.00000   -1.20000
AFIX   6

O1    4    0.809844    0.444127    0.596279    11.00000    0.04015    0.06830 =
         0.04371   -0.00838    0.00056    0.00670
H1AA  2    0.850423    0.473470    0.599875    11.00000   -1.50000
H2AA  2    0.836632    0.420495    0.587073    11.00000   -1.50000
AFIX   6

O2    4   -0.041064    0.441894    0.646648    11.00000    0.05207    0.07863 =
         0.05249   -0.00268    0.00685    0.00101
H3AA  2   -0.060141    0.432654    0.634312    11.00000   -1.50000
H4AA  2   -0.091075    0.442164    0.654776    11.00000   -1.50000
AFIX   6

O3    4    0.134614    0.392715    0.662504    11.00000    0.05745    0.06454 =
         0.05790    0.00519   -0.00201    0.00392
H5AA  2    0.154603    0.392200    0.675091    11.00000   -1.50000
H6AA  2    0.071406    0.396263    0.662202    11.00000   -1.50000
AFIX   0
HKLF 4


REM  xrd_0818abeu_a.res in P2(1)2(1)2(1)
REM R1 =  0.0630 for   20787 Fo > 4sig(Fo)  and  0.0928 for all   31133 data
REM   2078 parameters refined using      0 restraints

END

WGHT      0.0476      0.0000

REM Highest difference peak  0.260,  deepest hole -0.306,  1-sigma level  0.054
Q1    1  -0.0641  0.4674  0.6320  11.00000  0.05    0.26
Q2    1   0.8640  0.4770  0.6843  11.00000  0.05    0.25
Q3    1   0.2929  0.3444  0.5962  11.00000  0.05    0.24
Q4    1   0.6237  0.4076  0.6068  11.00000  0.05    0.23
;
_shelx_res_checksum              40668
_shelx_SHELXL_version_number     2016/6
_olex2_submission_special_instructions 'No special instructions were received'
_exptl_crystal_recrystallization_method 
'Re-crystallisation from solvent: Toluene'
####################################################################### 
# 
# This file contains crystal structure data downloaded from the 
# Cambridge Structural Database (CSD) hosted by the Cambridge 
# Crystallographic Data Centre (CCDC).
# 
# Full information about CCDC data access policies and citation 
# guidelines are available at http://www.ccdc.cam.ac.uk/access/V1 
# 
# Audit and citation data items may have been added by the CCDC. 
# Please retain this information to preserve the provenance of 
# this file and to allow appropriate attribution of the data. 
# 
#######################################################################

data_xrd0843
_database_code_depnum_ccdc_archive 'CCDC 1531303'
_audit_update_record             
;
2017-02-06 deposited with the CCDC.
2017-12-18 downloaded from the CCDC.
;
_audit_creation_date             2016-11-19
_audit_creation_method           
;
Olex2 1.2
(compiled Nov  7 2016 13:22:42 for OlexSys, GUI svn.r5261)
;
_chemical_name_common            ?
_chemical_name_systematic        ?
_chemical_formula_moiety         'C18 H17 Br N2 O2'
_chemical_formula_sum            'C18 H17 Br N2 O2'
_chemical_formula_weight         373.24
_chemical_absolute_configuration ad
_chemical_melting_point          ?
loop_
_atom_type_symbol
_atom_type_description
_atom_type_scat_dispersion_real
_atom_type_scat_dispersion_imag
_atom_type_scat_source
C C 0.0181 0.0091 'International Tables Vol C Tables 4.2.6.8 and 6.1.1.4'
H H 0.0000 0.0000 'International Tables Vol C Tables 4.2.6.8 and 6.1.1.4'
Br Br -0.6763 1.2805 'International Tables Vol C Tables 4.2.6.8 and 6.1.1.4'
N N 0.0311 0.0180 'International Tables Vol C Tables 4.2.6.8 and 6.1.1.4'
O O 0.0492 0.0322 'International Tables Vol C Tables 4.2.6.8 and 6.1.1.4'

_shelx_space_group_comment       
;
The symmetry employed for this shelxl refinement is uniquely defined
by the following loop, which should always be used as a source of
symmetry information in preference to the above space-group names.
They are only intended as comments.
;
_space_group_crystal_system      triclinic
_space_group_IT_number           1
_space_group_name_H-M_alt        'P 1'
_space_group_name_Hall           'P 1'
loop_
_space_group_symop_operation_xyz
'x, y, z'

_cell_length_a                   4.6810(5)
_cell_length_b                   6.1091(7)
_cell_length_c                   14.2048(16)
_cell_angle_alpha                100.603(8)
_cell_angle_beta                 92.652(8)
_cell_angle_gamma                94.550(9)
_cell_volume                     397.25(8)
_cell_formula_units_Z            1
_cell_measurement_reflns_used    2766
_cell_measurement_temperature    100(2)
_cell_measurement_theta_max      66.66
_cell_measurement_theta_min      3.17
_shelx_estimated_absorpt_T_max   0.763
_shelx_estimated_absorpt_T_min   0.641
_exptl_absorpt_coefficient_mu    3.621
_exptl_absorpt_correction_T_max  0.7528
_exptl_absorpt_correction_T_min  0.5785
_exptl_absorpt_correction_type   multi-scan
_exptl_absorpt_process_details   
;
SADABS-2014/5 (Bruker,2014) was used for absorption correction.
wR2(int) was 0.1108 before and 0.0459 after correction.
The Ratio of minimum to maximum transmission is 0.7685.
The \l/2 correction factor is Not present.
;
_exptl_absorpt_special_details   ?
_exptl_crystal_colour            colourless
_exptl_crystal_colour_primary    colourless
_exptl_crystal_density_diffrn    1.560
_exptl_crystal_density_meas      ?
_exptl_crystal_density_method    ?
_exptl_crystal_description       block
_exptl_crystal_F_000             190
_exptl_crystal_size_max          0.135
_exptl_crystal_size_mid          0.134
_exptl_crystal_size_min          0.079
_exptl_transmission_factor_max   ?
_exptl_transmission_factor_min   ?
_diffrn_reflns_av_R_equivalents  0.0358
_diffrn_reflns_av_unetI/netI     0.0527
_diffrn_reflns_Laue_measured_fraction_full 0.943
_diffrn_reflns_Laue_measured_fraction_max 0.943
_diffrn_reflns_limit_h_max       5
_diffrn_reflns_limit_h_min       -5
_diffrn_reflns_limit_k_max       6
_diffrn_reflns_limit_k_min       -7
_diffrn_reflns_limit_l_max       16
_diffrn_reflns_limit_l_min       -16
_diffrn_reflns_number            4192
_diffrn_reflns_point_group_measured_fraction_full 0.848
_diffrn_reflns_point_group_measured_fraction_max 0.848
_diffrn_reflns_theta_full        66.660
_diffrn_reflns_theta_max         66.660
_diffrn_reflns_theta_min         3.171
_diffrn_ambient_temperature      100.01
_diffrn_detector_area_resol_mean ?
_diffrn_measured_fraction_theta_full 0.943
_diffrn_measured_fraction_theta_max 0.943
_diffrn_measurement_device_type  'Bruker APEX-II CCD'
_diffrn_measurement_method       '\f and \w scans'
_diffrn_radiation_type           CuK\a
_diffrn_radiation_wavelength     1.54178
_diffrn_source                   ?
_diffrn_standards_number         0
_reflns_Friedel_coverage         0.799
_reflns_Friedel_fraction_full    0.753
_reflns_Friedel_fraction_max     0.753
_reflns_number_gt                2336
_reflns_number_total             2403
_reflns_special_details          
;
 Reflections were merged by SHELXL according to the crystal
 class for the calculation of statistics and refinement.
 
 _reflns_Friedel_fraction is defined as the number of unique
 Friedel pairs measured divided by the number that would be
 possible theoretically, ignoring centric projections and
 systematic absences.
;
_reflns_threshold_expression     'I > 2\s(I)'
_computing_cell_refinement       'SAINT v8.37A (Bruker, 2015)'
_computing_data_collection       ?
_computing_data_reduction        'SAINT v8.37A (Bruker, 2015)'
_computing_molecular_graphics    'Olex2 (Dolomanov et al., 2009)'
_computing_publication_material  'Olex2 (Dolomanov et al., 2009)'
_computing_structure_refinement  'ShelXL (Sheldrick, 2015)'
_computing_structure_solution    'ShelXS (Sheldrick, 2008)'
_refine_diff_density_max         0.613
_refine_diff_density_min         -0.556
_refine_diff_density_rms         0.100
_refine_ls_abs_structure_details 
;
 Flack x determined using 965 quotients [(I+)-(I-)]/[(I+)+(I-)]
 (Parsons, Flack and Wagner, Acta Cryst. B69 (2013) 249-259).
;
_refine_ls_abs_structure_Flack   -0.02(4)
_refine_ls_extinction_coef       .
_refine_ls_extinction_method     none
_refine_ls_goodness_of_fit_ref   1.111
_refine_ls_hydrogen_treatment    mixed
_refine_ls_matrix_type           full
_refine_ls_number_parameters     212
_refine_ls_number_reflns         2403
_refine_ls_number_restraints     3
_refine_ls_R_factor_all          0.0517
_refine_ls_R_factor_gt           0.0485
_refine_ls_restrained_S_all      1.110
_refine_ls_shift/su_max          0.000
_refine_ls_shift/su_mean         0.000
_refine_ls_structure_factor_coef Fsqd
_refine_ls_weighting_details     
'w=1/[\s^2^(Fo^2^)+(0.0531P)^2^+1.4835P] where P=(Fo^2^+2Fc^2^)/3'
_refine_ls_weighting_scheme      calc
_refine_ls_wR_factor_gt          0.1197
_refine_ls_wR_factor_ref         0.1266
_refine_special_details          ?
_olex2_refinement_description    
;
1. Fixed Uiso
 At 1.2 times of:
  All C(H) groups, All C(H,H) groups
2.a Ternary CH refined with riding coordinates:
 C9(H9)
2.b Secondary CH2 refined with riding coordinates:
 C10(H11A,H11B), C12(H15A,H15B), C7(H21A,H21B)
2.c Aromatic/amide H refined with riding coordinates:
 C4(H6), C15(H8), C18(H10), C14(H12), C17(H14), C3(H16), C1(H17), C5(H18),
 C2(H20)
;
_atom_sites_solution_hydrogens   mixed
_atom_sites_solution_primary     direct
_atom_sites_solution_secondary   ?
loop_
_atom_site_label
_atom_site_type_symbol
_atom_site_fract_x
_atom_site_fract_y
_atom_site_fract_z
_atom_site_U_iso_or_equiv
_atom_site_adp_type
_atom_site_occupancy
_atom_site_site_symmetry_order
_atom_site_calc_flag
_atom_site_refinement_flags_posn
_atom_site_refinement_flags_adp
_atom_site_refinement_flags_occupancy
_atom_site_disorder_assembly
_atom_site_disorder_group
Br1 Br 1.10972(7) 1.40858(7) 0.63255(6) 0.0285(3) Uani 1 1 d . . . . .
C1 C 0.822(2) 1.2498(17) 0.5389(6) 0.020(2) Uani 1 1 d . . . . .
O2 O -0.2927(14) 0.0785(12) 0.1514(4) 0.0198(15) Uani 1 1 d . . . . .
O3 O 0.4085(16) 0.5422(13) 0.0632(6) 0.0230(16) Uani 1 1 d . . . . .
N4 N 0.2907(19) 0.7576(15) 0.2571(6) 0.0168(17) Uani 1 1 d . . . . .
C5 C 0.395(2) 1.0287(17) 0.4072(6) 0.017(2) Uani 1 1 d . . . . .
C6 C -0.487(2) -0.2156(18) -0.1589(7) 0.024(2) Uani 1 1 d . . . . .
H6 H -0.598738 -0.355776 -0.170193 0.029 Uiso 1 1 calc R . . . .
N7 N 0.0632(18) 0.2710(16) 0.0893(6) 0.0173(19) Uani 1 1 d . . . . .
C8 C 0.726(2) 1.3535(18) 0.4681(7) 0.020(2) Uani 1 1 d . . . . .
H8 H 0.804301 1.499492 0.464067 0.024 Uiso 1 1 calc R . . . .
C9 C 0.070(2) 0.6296(19) 0.1879(7) 0.016(2) Uani 1 1 d . . . . .
H9 H -0.052666 0.734177 0.161724 0.020 Uiso 1 1 calc R . . . .
C10 C 0.499(2) 0.9272(17) 0.4797(7) 0.019(2) Uani 1 1 d . . . . .
H10 H 0.421798 0.781194 0.484171 0.023 Uiso 1 1 calc R . . . .
C11 C -0.119(2) 0.4594(17) 0.2283(6) 0.015(2) Uani 1 1 d . . . . .
H11A H -0.031810 0.434050 0.289784 0.018 Uiso 1 1 calc R . . . .
H11B H -0.311961 0.511450 0.239378 0.018 Uiso 1 1 calc R . . . .
C12 C 0.510(2) 1.2423(17) 0.4017(6) 0.018(2) Uani 1 1 d . . . . .
H12 H 0.441373 1.313122 0.352067 0.022 Uiso 1 1 calc R . . . .
C13 C -0.107(2) 0.0384(17) -0.0684(6) 0.017(2) Uani 1 1 d . . . . .
C14 C 0.719(2) 1.0381(18) 0.5469(7) 0.022(2) Uani 1 1 d . . . . .
H14 H 0.792777 0.968282 0.596220 0.026 Uiso 1 1 calc R . . . .
C15 C 0.165(2) 0.9087(17) 0.3335(6) 0.018(2) Uani 1 1 d . . . . .
H15A H 0.023578 0.821724 0.364996 0.022 Uiso 1 1 calc R . . . .
H15B H 0.063168 1.019605 0.305403 0.022 Uiso 1 1 calc R . . . .
C16 C -0.539(2) -0.0605(19) -0.2155(7) 0.026(2) Uani 1 1 d . . . . .
H16 H -0.687487 -0.093066 -0.265339 0.032 Uiso 1 1 calc R . . . .
C17 C -0.160(2) 0.1918(17) -0.1260(6) 0.019(2) Uani 1 1 d . . . . .
H17 H -0.048738 0.331916 -0.115394 0.023 Uiso 1 1 calc R . . . .
C18 C -0.270(2) -0.1674(17) -0.0845(7) 0.020(2) Uani 1 1 d . . . . .
H18 H -0.234508 -0.274294 -0.045581 0.024 Uiso 1 1 calc R . . . .
C19 C -0.139(2) 0.2484(19) 0.1532(7) 0.016(2) Uani 1 1 d . . . . .
C20 C -0.375(2) 0.1428(18) -0.1993(7) 0.026(2) Uani 1 1 d . . . . .
H20 H -0.409509 0.249359 -0.238485 0.031 Uiso 1 1 calc R . . . .
C21 C 0.129(2) 0.0919(17) 0.0101(7) 0.019(2) Uani 1 1 d . . . . .
H21A H 0.159978 -0.044765 0.035978 0.023 Uiso 1 1 calc R . . . .
H21B H 0.309691 0.139070 -0.017274 0.023 Uiso 1 1 calc R . . . .
C22 C 0.210(2) 0.4871(18) 0.1059(6) 0.018(2) Uani 1 1 d . . . . .
H4 H 0.40(3) 0.83(2) 0.233(9) 0.03(3) Uiso 1 1 d . . . . .

loop_
_atom_site_aniso_label
_atom_site_aniso_U_11
_atom_site_aniso_U_22
_atom_site_aniso_U_33
_atom_site_aniso_U_23
_atom_site_aniso_U_13
_atom_site_aniso_U_12
Br1 0.0218(5) 0.0349(7) 0.0226(5) -0.0055(4) -0.0070(3) -0.0047(4)
C1 0.018(5) 0.018(6) 0.018(5) -0.005(4) -0.003(4) 0.001(4)
O2 0.022(3) 0.015(4) 0.021(3) 0.005(3) 0.001(3) -0.010(3)
O3 0.025(4) 0.020(5) 0.021(4) 0.001(3) 0.003(3) -0.010(3)
N4 0.012(4) 0.017(5) 0.019(4) 0.000(3) 0.000(3) -0.008(4)
C5 0.017(5) 0.019(6) 0.011(4) -0.003(4) 0.004(4) 0.001(4)
C6 0.028(6) 0.014(6) 0.026(5) -0.006(4) -0.001(4) -0.004(4)
N7 0.017(4) 0.019(6) 0.013(4) -0.001(3) -0.002(3) -0.005(4)
C8 0.016(5) 0.017(6) 0.026(5) 0.001(4) 0.007(4) -0.003(4)
C9 0.015(5) 0.017(6) 0.017(5) 0.005(4) 0.002(4) -0.004(4)
C10 0.017(5) 0.011(5) 0.026(5) -0.002(4) 0.001(4) -0.005(4)
C11 0.017(5) 0.012(6) 0.015(4) 0.003(4) -0.002(3) 0.000(4)
C12 0.017(4) 0.020(6) 0.017(4) 0.003(4) 0.001(4) 0.000(4)
C13 0.020(5) 0.014(6) 0.014(5) -0.003(4) 0.004(4) 0.000(4)
C14 0.023(5) 0.024(7) 0.017(4) -0.001(4) -0.002(4) 0.005(5)
C15 0.016(5) 0.017(6) 0.019(4) 0.000(4) 0.000(4) -0.003(4)
C16 0.026(5) 0.033(7) 0.018(5) -0.001(4) -0.006(4) 0.006(5)
C17 0.020(5) 0.019(6) 0.018(4) 0.004(4) 0.000(4) 0.002(4)
C18 0.024(5) 0.013(6) 0.022(5) 0.002(4) -0.002(4) -0.003(4)
C19 0.016(5) 0.020(7) 0.014(5) 0.006(4) -0.005(4) -0.001(5)
C20 0.030(6) 0.021(6) 0.024(5) 0.001(4) -0.005(4) 0.005(5)
C21 0.021(5) 0.016(6) 0.018(5) -0.001(4) -0.001(4) -0.003(4)
C22 0.022(5) 0.019(6) 0.014(5) 0.007(4) -0.003(4) -0.003(5)

_geom_special_details            
;
 All esds (except the esd in the dihedral angle between two l.s. planes)
 are estimated using the full covariance matrix.  The cell esds are taken
 into account individually in the estimation of esds in distances, angles
 and torsion angles; correlations between esds in cell parameters are only
 used when they are defined by crystal symmetry.  An approximate (isotropic)
 treatment of cell esds is used for estimating esds involving l.s. planes.
;
loop_
_geom_bond_atom_site_label_1
_geom_bond_atom_site_label_2
_geom_bond_distance
_geom_bond_site_symmetry_2
_geom_bond_publ_flag
Br1 C1 1.917(10) . ?
C1 C8 1.362(14) . ?
C1 C14 1.371(15) . ?
O2 C19 1.211(14) . ?
O3 C22 1.192(13) . ?
N4 C9 1.464(14) . ?
N4 C15 1.468(12) . ?
N4 H4 0.78(14) . ?
C5 C10 1.385(14) . ?
C5 C12 1.389(15) . ?
C5 C15 1.509(13) . ?
C6 H6 0.9500 . ?
C6 C16 1.380(16) . ?
C6 C18 1.405(14) . ?
N7 C19 1.358(14) . ?
N7 C21 1.481(12) . ?
N7 C22 1.413(16) . ?
C8 H8 0.9500 . ?
C8 C12 1.391(14) . ?
C9 H9 1.0000 . ?
C9 C11 1.521(14) . ?
C9 C22 1.528(14) . ?
C10 H10 0.9500 . ?
C10 C14 1.410(14) . ?
C11 H11A 0.9900 . ?
C11 H11B 0.9900 . ?
C11 C19 1.508(14) . ?
C12 H12 0.9500 . ?
C13 C17 1.382(14) . ?
C13 C18 1.393(15) . ?
C13 C21 1.507(14) . ?
C14 H14 0.9500 . ?
C15 H15A 0.9900 . ?
C15 H15B 0.9900 . ?
C16 H16 0.9500 . ?
C16 C20 1.383(17) . ?
C17 H17 0.9500 . ?
C17 C20 1.387(14) . ?
C18 H18 0.9500 . ?
C20 H20 0.9500 . ?
C21 H21A 0.9900 . ?
C21 H21B 0.9900 . ?

loop_
_geom_angle_atom_site_label_1
_geom_angle_atom_site_label_2
_geom_angle_atom_site_label_3
_geom_angle
_geom_angle_site_symmetry_1
_geom_angle_site_symmetry_3
_geom_angle_publ_flag
C8 C1 Br1 118.6(8) . . ?
C8 C1 C14 122.8(9) . . ?
C14 C1 Br1 118.6(7) . . ?
C9 N4 C15 111.7(8) . . ?
C9 N4 H4 112(10) . . ?
C15 N4 H4 109(10) . . ?
C10 C5 C12 118.9(9) . . ?
C10 C5 C15 121.1(9) . . ?
C12 C5 C15 120.1(9) . . ?
C16 C6 H6 119.8 . . ?
C16 C6 C18 120.4(10) . . ?
C18 C6 H6 119.8 . . ?
C19 N7 C21 124.9(9) . . ?
C19 N7 C22 112.9(9) . . ?
C22 N7 C21 122.2(9) . . ?
C1 C8 H8 120.5 . . ?
C1 C8 C12 118.9(9) . . ?
C12 C8 H8 120.5 . . ?
N4 C9 H9 109.7 . . ?
N4 C9 C11 114.0(8) . . ?
N4 C9 C22 110.0(8) . . ?
C11 C9 H9 109.7 . . ?
C11 C9 C22 103.7(9) . . ?
C22 C9 H9 109.7 . . ?
C5 C10 H10 119.6 . . ?
C5 C10 C14 120.8(9) . . ?
C14 C10 H10 119.6 . . ?
C9 C11 H11A 110.7 . . ?
C9 C11 H11B 110.7 . . ?
H11A C11 H11B 108.8 . . ?
C19 C11 C9 105.2(8) . . ?
C19 C11 H11A 110.7 . . ?
C19 C11 H11B 110.7 . . ?
C5 C12 C8 120.8(9) . . ?
C5 C12 H12 119.6 . . ?
C8 C12 H12 119.6 . . ?
C17 C13 C18 119.6(9) . . ?
C17 C13 C21 120.1(9) . . ?
C18 C13 C21 120.2(9) . . ?
C1 C14 C10 117.9(9) . . ?
C1 C14 H14 121.1 . . ?
C10 C14 H14 121.1 . . ?
N4 C15 C5 110.8(8) . . ?
N4 C15 H15A 109.5 . . ?
N4 C15 H15B 109.5 . . ?
C5 C15 H15A 109.5 . . ?
C5 C15 H15B 109.5 . . ?
H15A C15 H15B 108.1 . . ?
C6 C16 H16 120.2 . . ?
C6 C16 C20 119.7(9) . . ?
C20 C16 H16 120.2 . . ?
C13 C17 H17 119.7 . . ?
C13 C17 C20 120.5(10) . . ?
C20 C17 H17 119.7 . . ?
C6 C18 H18 120.3 . . ?
C13 C18 C6 119.5(9) . . ?
C13 C18 H18 120.3 . . ?
O2 C19 N7 123.9(10) . . ?
O2 C19 C11 127.2(10) . . ?
N7 C19 C11 108.7(9) . . ?
C16 C20 C17 120.4(10) . . ?
C16 C20 H20 119.8 . . ?
C17 C20 H20 119.8 . . ?
N7 C21 C13 112.3(8) . . ?
N7 C21 H21A 109.1 . . ?
N7 C21 H21B 109.1 . . ?
C13 C21 H21A 109.1 . . ?
C13 C21 H21B 109.1 . . ?
H21A C21 H21B 107.9 . . ?
O3 C22 N7 125.0(9) . . ?
O3 C22 C9 127.7(11) . . ?
N7 C22 C9 107.3(9) . . ?

loop_
_geom_torsion_atom_site_label_1
_geom_torsion_atom_site_label_2
_geom_torsion_atom_site_label_3
_geom_torsion_atom_site_label_4
_geom_torsion
_geom_torsion_site_symmetry_1
_geom_torsion_site_symmetry_2
_geom_torsion_site_symmetry_3
_geom_torsion_site_symmetry_4
_geom_torsion_publ_flag
Br1 C1 C8 C12 -177.9(7) . . . . ?
Br1 C1 C14 C10 177.5(7) . . . . ?
C1 C8 C12 C5 -0.1(13) . . . . ?
N4 C9 C11 C19 -134.5(8) . . . . ?
N4 C9 C22 O3 -44.7(13) . . . . ?
N4 C9 C22 N7 134.4(9) . . . . ?
C5 C10 C14 C1 0.9(13) . . . . ?
C6 C16 C20 C17 -0.5(15) . . . . ?
C8 C1 C14 C10 -1.5(14) . . . . ?
C9 N4 C15 C5 176.6(8) . . . . ?
C9 C11 C19 O2 -171.5(9) . . . . ?
C9 C11 C19 N7 13.2(10) . . . . ?
C10 C5 C12 C8 -0.4(13) . . . . ?
C10 C5 C15 N4 -82.0(11) . . . . ?
C11 C9 C22 O3 -166.9(10) . . . . ?
C11 C9 C22 N7 12.1(10) . . . . ?
C12 C5 C10 C14 0.0(13) . . . . ?
C12 C5 C15 N4 96.4(10) . . . . ?
C13 C17 C20 C16 0.1(14) . . . . ?
C14 C1 C8 C12 1.1(14) . . . . ?
C15 N4 C9 C11 -68.1(11) . . . . ?
C15 N4 C9 C22 176.0(8) . . . . ?
C15 C5 C10 C14 178.4(8) . . . . ?
C15 C5 C12 C8 -178.9(8) . . . . ?
C16 C6 C18 C13 -0.1(15) . . . . ?
C17 C13 C18 C6 -0.4(14) . . . . ?
C17 C13 C21 N7 68.9(11) . . . . ?
C18 C6 C16 C20 0.5(15) . . . . ?
C18 C13 C17 C20 0.3(14) . . . . ?
C18 C13 C21 N7 -112.3(10) . . . . ?
C19 N7 C21 C13 70.7(12) . . . . ?
C19 N7 C22 O3 174.8(9) . . . . ?
C19 N7 C22 C9 -4.4(11) . . . . ?
C21 N7 C19 O2 -1.4(15) . . . . ?
C21 N7 C19 C11 174.1(8) . . . . ?
C21 N7 C22 O3 -5.0(15) . . . . ?
C21 N7 C22 C9 175.9(8) . . . . ?
C21 C13 C17 C20 179.2(9) . . . . ?
C21 C13 C18 C6 -179.2(9) . . . . ?
C22 N7 C19 O2 178.8(9) . . . . ?
C22 N7 C19 C11 -5.6(11) . . . . ?
C22 N7 C21 C13 -109.5(10) . . . . ?
C22 C9 C11 C19 -14.9(9) . . . . ?

_shelx_res_file                  
;
TITL xrd0843 in P1 #1
    xrd0843.res
    created by SHELXL-2016/6 at 11:50:30 on 19-Nov-2016
REM reset to P1 #1
CELL 1.54178 4.681 6.1091 14.2048 100.603 92.652 94.55
ZERR 1 0.0005 0.0007 0.0016 0.008 0.008 0.009
LATT -1
SFAC C H Br N O
UNIT 18 17 1 2 2

L.S. 100
PLAN  20
SIZE 0.079 0.134 0.135
TEMP -173.14
BOND
MORE -1
BOND $H
CONF
fmap 2
acta
REM <olex2.extras>
REM <HklSrc "%./xrd0843.hkl">
REM </olex2.extras>

WGHT    0.053100    1.483500
FVAR       1.12024
BR1   3    1.109720    1.408580    0.632550    11.00000    0.02184    0.03492 =
         0.02257   -0.00545   -0.00698   -0.00473
C1    1    0.821923    1.249774    0.538937    11.00000    0.01848    0.01846 =
         0.01774   -0.00545   -0.00269    0.00097
O2    5   -0.292673    0.078505    0.151423    11.00000    0.02162    0.01511 =
         0.02122    0.00456    0.00102   -0.00985
O3    5    0.408547    0.542186    0.063244    11.00000    0.02522    0.01986 =
         0.02123    0.00134    0.00255   -0.00965
N4    4    0.290741    0.757571    0.257053    11.00000    0.01182    0.01679 =
         0.01893   -0.00050    0.00042   -0.00754
C5    1    0.394858    1.028652    0.407206    11.00000    0.01722    0.01879 =
         0.01131   -0.00344    0.00379    0.00110
C6    1   -0.487204   -0.215588   -0.158858    11.00000    0.02752    0.01435 =
         0.02643   -0.00620   -0.00068   -0.00441
AFIX  43
H6    2   -0.598738   -0.355776   -0.170193    11.00000   -1.20000
AFIX   0
N7    4    0.063166    0.271040    0.089313    11.00000    0.01679    0.01948 =
         0.01308   -0.00054   -0.00207   -0.00460
C8    1    0.725642    1.353531    0.468080    11.00000    0.01639    0.01688 =
         0.02565    0.00071    0.00735   -0.00275
AFIX  43
H8    2    0.804301    1.499492    0.464067    11.00000   -1.20000
AFIX   0
C9    1    0.069683    0.629565    0.187862    11.00000    0.01536    0.01704 =
         0.01652    0.00461    0.00221   -0.00388
AFIX  13
H9    2   -0.052666    0.734177    0.161724    11.00000   -1.20000
AFIX   0
C10   1    0.499155    0.927206    0.479708    11.00000    0.01657    0.01102 =
         0.02633   -0.00154    0.00058   -0.00541
AFIX  43
H10   2    0.421798    0.781194    0.484171    11.00000   -1.20000
AFIX   0
C11   1   -0.119187    0.459438    0.228335    11.00000    0.01703    0.01236 =
         0.01536    0.00342   -0.00222   -0.00023
AFIX  23
H11A  2   -0.031810    0.434050    0.289784    11.00000   -1.20000
H11B  2   -0.311961    0.511450    0.239378    11.00000   -1.20000
AFIX   0
C12   1    0.510315    1.242260    0.401720    11.00000    0.01674    0.01990 =
         0.01682    0.00336    0.00113   -0.00010
AFIX  43
H12   2    0.441373    1.313122    0.352067    11.00000   -1.20000
AFIX   0
C13   1   -0.107219    0.038374   -0.068449    11.00000    0.02042    0.01368 =
         0.01433   -0.00272    0.00374   -0.00004
C14   1    0.718730    1.038062    0.546949    11.00000    0.02341    0.02368 =
         0.01679   -0.00093   -0.00209    0.00541
AFIX  43
H14   2    0.792777    0.968282    0.596220    11.00000   -1.20000
AFIX   0
C15   1    0.165148    0.908658    0.333520    11.00000    0.01631    0.01658 =
         0.01896   -0.00007   -0.00023   -0.00262
AFIX  23
H15A  2    0.023578    0.821724    0.364996    11.00000   -1.20000
H15B  2    0.063168    1.019605    0.305403    11.00000   -1.20000
AFIX   0
C16   1   -0.539421   -0.060465   -0.215475    11.00000    0.02586    0.03341 =
         0.01789   -0.00082   -0.00569    0.00614
AFIX  43
H16   2   -0.687487   -0.093066   -0.265339    11.00000   -1.20000
AFIX   0
C17   1   -0.160275    0.191782   -0.126040    11.00000    0.01992    0.01895 =
         0.01783    0.00368    0.00046    0.00158
AFIX  43
H17   2   -0.048738    0.331916   -0.115394    11.00000   -1.20000
AFIX   0
C18   1   -0.270032   -0.167372   -0.084549    11.00000    0.02387    0.01289 =
         0.02223    0.00225   -0.00230   -0.00303
AFIX  43
H18   2   -0.234508   -0.274294   -0.045581    11.00000   -1.20000
AFIX   0
C19   1   -0.138907    0.248439    0.153230    11.00000    0.01576    0.01959 =
         0.01364    0.00601   -0.00525   -0.00091
C20   1   -0.375059    0.142768   -0.199252    11.00000    0.03048    0.02054 =
         0.02411    0.00093   -0.00532    0.00510
AFIX  43
H20   2   -0.409509    0.249359   -0.238485    11.00000   -1.20000
AFIX   0
C21   1    0.129292    0.091893    0.010081    11.00000    0.02119    0.01562 =
         0.01804   -0.00093   -0.00134   -0.00295
AFIX  23
H21A  2    0.159978   -0.044765    0.035978    11.00000   -1.20000
H21B  2    0.309691    0.139070   -0.017274    11.00000   -1.20000
AFIX   0
C22   1    0.209942    0.487119    0.105855    11.00000    0.02185    0.01854 =
         0.01439    0.00739   -0.00337   -0.00262
H4    2    0.402071    0.827104    0.232800    11.00000    0.02897
HKLF 4


REM  xrd0843 in P1 #1
REM R1 =  0.0485 for    2336 Fo > 4sig(Fo)  and  0.0517 for all    2403 data
REM    212 parameters refined using      3 restraints

END

WGHT      0.0531      1.4836

REM Highest difference peak  0.613,  deepest hole -0.556,  1-sigma level  0.100
Q1    1   1.2783  1.3323  0.6993  11.00000  0.05    0.61
Q2    1   1.1881  1.4679  0.5657  11.00000  0.05    0.58
Q3    1   0.9426  1.4964  0.5770  11.00000  0.05    0.57
Q4    1   1.0356  1.3536  0.7040  11.00000  0.05    0.56
Q5    1   1.2923  1.4537  0.6265  11.00000  0.05    0.51
Q6    1   0.9249  1.3677  0.6485  11.00000  0.05    0.48
Q7    1   1.0966  1.4983  0.6832  11.00000  0.05    0.43
Q8    1   1.1281  1.3079  0.5853  11.00000  0.05    0.42
Q9    1   0.5652  1.3051  0.4794  11.00000  0.05    0.36
Q10   1   1.5139  1.4403  0.6517  11.00000  0.05    0.34
Q11   1   0.7468  1.0071  0.6346  11.00000  0.05    0.33
Q12   1   0.1470  0.6350  0.5239  11.00000  0.05    0.32
Q13   1  -0.3705  0.0323  0.2031  11.00000  0.05    0.31
Q14   1   0.3708  1.3736  0.3613  11.00000  0.05    0.30
Q15   1   0.6422  0.9518  0.4656  11.00000  0.05    0.30
Q16   1  -0.4602  0.0579  0.2005  11.00000  0.05    0.30
Q17   1   0.1524  0.2506  0.0463  11.00000  0.05    0.30
Q18   1   0.6775  0.9901  0.4882  11.00000  0.05    0.29
Q19   1  -0.9423  0.1172 -0.2767  11.00000  0.05    0.29
Q20   1   0.8910  0.9423  0.6256  11.00000  0.05    0.29
;
_shelx_res_checksum              19987
_shelx_SHELXL_version_number     2016/6
_olex2_submission_special_instructions 'No special instructions were received'
_exptl_crystal_recrystallization_method 
'Re-crystallisation from solvent: Hexanes/ethyl acetate'
